# Supplementary material for: Gene functionalities and genome structure in Bathycoccus prasinos reflect cellular specializations at the base of the green lineage
Source: Genome Biol. 2012 Aug 24;13(8):R74. doi: 10.1186/gb-2012-13-8-r74 (PMC3491373; doi:10.1186/gb-2012-13-8-r74)
Supplement: Additional file 2 — The 154 single-copy core gene families in the green plant lineage. [file gb-2012-13-8-r74-S2.XLS]

## Sheet: Suppl_data_1
Supplemental dataset 1. 154 Single-copy core gene families in the green plant lineage based on pico-PLAZA.
Gene family	Bathycoccus gene	O. tauri gene	Bathycoccus gene description
HOM001529	Bathy10g02600	OT01G03150	Chain A, Crystal Structure Of Mouse Apolipoprotein A-I Binding
HOM001549	Bathy01g05430	OT08G02450	Carbamoyl-phosphate synthase, large subunit, glutamine-dependent
HOM001787	Bathy10g03460	OT09G01090	pid=Bathy10g03460;
HOM001845	Bathy09g02970	OT03G02850	adenylyltransferase gb|U15930 from Lupinus albus. EST gb|AA721797 comes
HOM001896	Bathy09g03730	OT03G03480	SOUL heme-binding family protein (ISS)
HOM001982	Bathy02g04810	OT09G01130	glutamine cyclotransferase precursor-like
HOM001994	Bathy08g04880	OT04G05440	lysine N-methyltransferase
HOM002213	Bathy06g00930	OT05G01490	binding regulatory protein, YebC/PmpR family
HOM002278	Bathy01g04490	OT01G03390	uncharacterized protein
HOM002285	Bathy04g02870	OT07G02580	ABC(membrane) family transporter (Fe-S assembly/SufBCD system)
HOM002296	Bathy04g00920	OT08G00880	proteasome component region PCI domain-containing protein
HOM002320	Bathy13g02800	OT11G00780	anaphase-promoting complex/cyclosome 2
HOM002323	Bathy11g03880	OT10G03350	uncharacterized enzyme involved in pigment biosynthesis
HOM002337	Bathy06g00250	OT14G03070	Immature colon carcinoma transcript 1 protein precursor
HOM002346	Bathy08g01410	OT01G02930	rRNA methylase, putative
HOM002355	Bathy06g02610	OT03G00790	Glycerol kinase, testis specific
HOM002363	Bathy12g00080	OT17G02500	conserved protein, COG SSU ribosomal protein S8E
HOM002388	Bathy03g01120	OT05G01090	required for processing of 20S pre-rRNA in the cytoplasm
HOM002403	Bathy01g06160	OT08G03640	Putative product of orfB
HOM002442	Bathy12g03230	OT14G01270	Predicted pseudouridylate synthase (ISS)
HOM002453	Bathy09g00750	OT18G01360	DNA-directed RNA polymerases iii 39 Kd polypeptide, putative
HOM002473	Bathy04g02690	OT07G03140	cox 11/CtaG family of cytochrome oxidase assembly protein-like
HOM002488	Bathy05g01920	OT06G02090	thioredoxin family Trp26-like protein
HOM002501	Bathy04g03020	OT07G02890	probable U6 SNRNA-ASSOCIATED SM-LIKE PROTEIN LSM5
HOM002502	Bathy07g00300	OT03G05440	Predicted nucleotide kinase/nuclear protein involved oxidative stress response
HOM002516	Bathy11g03660	OT10G03530	The Wild-Type Protein Sqd1, With Nad And Udp-Glucose
HOM002519	Bathy05g01110	OT06G01220	ATP synthase beta subunit/transcription termination factor rho-like (ISS)
HOM002521	Bathy06g01720	OT17G00310	transducins
HOM002541	Bathy18g01440	OT11G00050	4-cyclodiphosphate synthase, putative chloroplast precursor (MECPS) (MECDP-synthase)
HOM002561	Bathy07g04350	OT16G00680	Daxx-interacting protein MSP58/p78, contains FHA domain (ISS)
HOM002568	Bathy15g01510	OT01G05360	WD domain, G-beta repeat containing protein
HOM002573	Bathy03g01010	OT05G00960	Structure Of Trm8-Trm82, The Yeast Trna M7g Methylation Complex
HOM002582	Bathy05g00360	OT06G00560	Leucyl-tRNA synthetase
HOM002584	Bathy02g02380	OT15G00740	embryo sac development arrest 7 protein
HOM002607	Bathy16g00440	OT12G00320	prefoldin alpha-like domain containing protein
HOM002608	Bathy08g04550	OT04G05160	homolog, cytochrome c oxidase assembly protein, heme A: farnesyltransferase
HOM002616	Bathy05g01600	OT06G01740	Probable U3 small nucleolar RNA-associated protein 11
HOM002653	Bathy06g01560	OT17G00480	cytidine/deoxycytidylate deaminase family protein (ISS)
HOM002655	Bathy06g02030	OT17G02050	E3 ubiquitin-protein ligase listerin
HOM002657	Bathy18g01510	OT11G00140	Puf family RNA-binding protein Translation, ribosomal structure and biogenesis
HOM002659	Bathy09g04070	OT03G03730	maintenance of chromosomes 1 protein
HOM002662	Bathy04g04480	OT14G00710	U3 Small Nucleolar Ribonucleoprotein Protein Imp3
HOM002664	Bathy10g02710	OT09G01820	phenylalanyl (F) tRNA Synthetase family member (frs-1)
HOM002666	Bathy06g00890	OT17G00920	pid=Bathy06g00890;
HOM002669	Bathy02g02800	OT15G00410	elongator complex, histone acetyltransferase subunit Elp3
HOM002670	Bathy08g02140	OT08G01560	Predicted RNA methylase involved in rRNA processing (ISS)
HOM002672	Bathy03g04950	OT05G04270	60S ribosome subunit biogenesis protein NIP7 homolog isoform 1
HOM002679	Bathy16g00930	OT16G01360	GMP-synthase-C and glutamine amidotransferase domain-containing protein
HOM002680	Bathy09g04650	OT12G03040	metal-binding domain in RNase L inhibitor
HOM002682	Bathy03g03730	OT05G03070	topoisomerase VI subunit B-like protein Topoisomerase 6 subunit B
HOM002690	Bathy12g00070	OT17G02520	Mitochondrial/chloroplast ribosomal protein L15/L10 (ISS)
HOM002693	Bathy12g00190	OT17G02590	Chain A, High Resolution Crystal Structures Of Vaccinia Virus Dutpase
HOM002706	Bathy07g01810	OT03G04060	name=QPRT;nicotinate-nucleotide pyrophosphorylase (quinolinate phosphoribosyltransferase)
HOM002724	Bathy02g03070	OT07G02420	S-adenosyl-L-methionine Mg-protoporphyrin IX methyltranserase (ISS)
HOM002741	Bathy12g02300	OT14G01580	malignant T cell amplified sequence 1 isoform
HOM002750	Bathy04g00340	OT08G00420	fanciful K+ uptake-b family
HOM002754	Bathy09g00650	OT18G01480	thylakoid lumen 15.0 kDa protein
HOM002755	Bathy11g00650	OT10G00370	glycosyltransferase 28 domain containing 1 (ISS)
HOM002757	Bathy01g02030	OT01G02110	basic transcription factor 2, 35 kD subunit
HOM002774	Bathy05g01720	OT06G01890	bifunctional glutamine amidotransferase/anthranilate phosphoribosyltransferase
HOM002780	Bathy14g03110	OT02G05780	putative tethering factor SEC34 (ISS)
HOM002785	Bathy04g04850	OT14G00230	5 bisphosphate carboxylase/oxygenase large subunit N-methyltransferase, chloroplast precursor
HOM002802	Bathy06g04790	OT04G02750	U4/U6.U5 tri-snRNP component
HOM002817	Bathy05g00870	OT06G00980	oxide synthase interacting protein, isoform CRA_c
HOM002822	Bathy15g01560	OT01G05410	pid=Bathy15g01560;
HOM002824	Bathy03g01720	OT02G06390	Splicing factor U2AF-associated protein, putative
HOM002825	Bathy10g01630	OT09G02900	resistance to phytophthora 1 protein
HOM002837	Bathy09g00410	OT18G01670	putative chaperon-like protein for quinone binding in photosystem II
HOM002839	Bathy02g03720	OT07G01780	exosomal 3'-5' exoribonuclease complex subunit ski4
HOM002840	Bathy05g03470	OT06G03480	related protein 7
HOM002861	Bathy13g00450	OT11G03160	N6-adenine-specific DNA methyltransferase 1
HOM002868	Bathy01g00910	OT01G01010	Subunit of the anaphase-promoting complex/cyclosome (APC/C)
HOM002872	Bathy05g02760	OT06G02830	CPLD51 protein required for cyt b6 assembly
HOM002884	Bathy06g01650	OT17G00330	OTU domain-containing protein 6B
HOM002907	Bathy13g02280	OT11G01230	pid=Bathy13g02280;
HOM002913	Bathy10g01050	OT09G03510	protein arginine N-methyltransferase 5, isoform CRA_c
HOM002917	Bathy01g07000	OT08G02980	Predicted panthothenate kinase/uridine kinase-related protein
HOM002919	Bathy13g00530	OT11G03100	pid=Bathy13g00530;
HOM002933	Bathy02g00900	OT15G02030	transmembrane anterior posterior transformation 1
HOM002952	Bathy09g03110	OT03G02970	50S ribosomal protein L28 (ISS)
HOM002969	Bathy05g04360	OT06G04250	putative nin one binding protein (ISS)
HOM002970	Bathy16g00030	OT12G00120	DNA polymerase delta small subunit (Hydroxyurea sensitive protein HYS2)
HOM002997	Bathy08g04310	OT04G04910	Cycloeucalenol cycloisomerase
HOM003007	Bathy01g03070	OT01G04730	pid=Bathy01g03070;
HOM003013	Bathy02g00560	OT15G02390	to vertebrate mitochondrial rRNA methyltransferase 1 homolog (S. cerevisiae)
HOM003045	Bathy08g00890	OT20G00820	DNA repair protein-related (ISS)
HOM003054	Bathy09g03880	OT03G03590	Nuclear prelamin A recognition factor-like protein
HOM003067	Bathy13g00690	OT11G02970	Rossmann-fold NAD(P)-binding domain-containing protein
HOM003078	Bathy18g00900	OT04G00460	GINS complex subunit 4
HOM003080	Bathy02g04780	OT07G00920	Type 2A phosphatase activator TIP41
HOM003133	Bathy01g01270	OT01G01390	Membrane protein HUEL (cation efflux superfamily) (ISS)
HOM003146	Bathy03g04390	OT05G03690	tRNA(1-methyladenosine) methyltransferase, subunit GCD10 (ISS)
HOM003147	Bathy01g06760	OT08G03120	putative prolyl aminopeptidase
HOM003151	Bathy02g04610	OT07G01090	translational inhibitor protein p14.5
HOM003156	Bathy12g01110	OT14G02320	probable methyltransferase C20orf7 homolog, mitochondrial precursor
HOM003172	Bathy18g00310	OT04G01520	nuclear division RFT1-like protein
HOM003242	Bathy12g02260	OT14G01640	CDP-alcohol phosphatidyltransferase/Phosphatidylglycerol-phosphate synthase (ISS)
HOM003264	Bathy04g00620	OT08G00690	pid=Bathy04g00620;
HOM003304	Bathy01g01620	OT04G02210	arginine N-methyltransferase (Rmt2), putative
HOM003308	Bathy01g00320	OT01G00420	recognition particle 19 kD protein, putative
HOM003346	Bathy08g03950	OT04G04540	Predicted nucleic-acid-binding protein, contains PIN domain (ISS)
HOM003368	Bathy02g02140	OT17G02690	plastid-lipid associated protein PAP
HOM003387	Bathy08g01380	OT01G02920	Ubiquitin-like domain-containing CTD phosphatase 1
HOM003403	Bathy04g04440	OT14G00750	III C/tetrapyrrole (Corrin/Porphyrin) methyltransferase
HOM003413	Bathy01g07290	OT08G02790	Sua5 family translation factor
HOM003433	Bathy06g04820	OT04G02780	hop2-mnd1 complex facilitates loading of Rad51 & DMC1
HOM003445	Bathy01g03090	OT01G04710	cohesin subunit SA-2 isoform
HOM003513	Bathy08g04510	OT04G05130	initiator methionine tRNA 2'-O-ribosyl phosphate transferase
HOM003536	Bathy16g02470	OT16G03090	site-1 protease
HOM003609	Bathy07g02620	OT12G02220	cassette transporter, subfamily I, member 14, ABC component protein PpABCI14
HOM003623	Bathy08g02320	OT08G01440	Snurportin-1
HOM003642	Bathy13g01560	OT11G01990	origin recognition complex, subunit 4-like (ISS)
HOM003653	Bathy01g01080	OT01G01200	TAF10 RNA polymerase II, TATA box binding protein (TBP)-associated
HOM003655	Bathy15g00030	OT02G07660	acetyltransferases and hydrolases with the alpha/beta hydrolase fold
HOM003667	Bathy11g02550	OT10G02510	peptidyl-prolyl cis-trans isomerase, parvulin-type
HOM003688	Bathy11g02310	OT10G02240	maternal effect embryo arrest 18 protein
HOM003699	Bathy05g02120	OT06G02210	photosystem II S4 domain
HOM003712	Bathy18g01460	OT11G00090	Craniofacial development protein
HOM003720	Bathy04g00700	OT08G00740	peptidyl-tRNA hydrolase domain containing 1
HOM003738	Bathy05g02850	OT06G02910	putative SAC domain protein 9 (ISS)
HOM003773	Bathy01g03060	OT01G04750	Ubiquinol cytochrome c reductase assembly protein CBP3 (ISS)
HOM003793	Bathy13g01800	OT11G01680	integral membrane protein
HOM003797	Bathy14g01750	OT02G07540	photosystem I subunit O
HOM003851	Bathy01g06050	OT08G03700	pid=Bathy01g06050;
HOM003867	Bathy05g03700	OT01G04030	G-patch domain protein, putative
HOM003886	Bathy06g04120	OT04G02120	pid=Bathy06g04120;
HOM003980	Bathy02g00090	OT02G07010	aminoacyl-t-RNA synthetase
HOM004018	Bathy07g01920	OT03G04110	Histone acetyltransferase type B catalytic subunit
HOM004024	Bathy12g02890	OT03G01420	pid=Bathy12g02890;
HOM004049	Bathy13g00960	OT11G02450	pid=Bathy13g00960;
HOM004051	Bathy03g02170	OT02G06010	putative RNA-binding protein (ISS)
HOM004055	Bathy02g05770	OT13G00580	putative cyclophilin type peptidyl-prolyl cis-trans isomerase (ISS)
HOM004073	Bathy08g02430	OT04G03260	signal recognition particle 14kDa (homologous Alu RNA binding protein)
HOM004085	Bathy03g04530	OT05G03830	COG0806: RimM protein, required for 16S rRNA processing (ISS)
HOM004087	Bathy02g03750	OT07G01750	Acyl-CoA-binding protein (ISS)
HOM004094	Bathy08g00860	OT20G00890	cellular retinaldehyde-binding/triple function domain-containing protein
HOM004118	Bathy08g00520	OT02G06860	putative SHOOT1 protein (ISS)
HOM004132	Bathy10g00990	OT09G03580	Ribonuclease J 1 (RNase J1)
HOM004139	Bathy06g04930	OT04G02860	FKBP-type peptidyl-prolyl cis-trans isomerase family protein
HOM004157	Bathy08g00800	OT02G04530	pid=Bathy08g00800;
HOM004168	Bathy07g00510	OT03G05300	Cellular protein (glioma tumor suppressor candidate region gene 2) (ISS)
HOM004198	Bathy09g01290	OT18G00910	pid=Bathy09g01290;
HOM004207	Bathy02g00630	OT15G02170	Predicted molecular chaperone (DnaJ superfamily) (ISS)
HOM004210	Bathy09g01080	OT18G01150	ABC(binding protein) family transporter: polyamine
HOM004220	Bathy01g03920	OT01G03920	putative immunophilin / (ISS)
HOM004222	Bathy08g03840	OT04G04480	pid=Bathy08g03840;
HOM004224	Bathy05g01500	OT06G01640	hemolysin A, putative (ISS)
HOM004277	Bathy03g05530	OT05G04970	pid=Bathy03g05530;
HOM004290	Bathy06g02520	OT03G00530	mitochondrial protein translocase
HOM004291	Bathy12g01490	OT01G05840	pid=Bathy12g01490;
HOM004300	Bathy16g01630	OT16G02230	pid=Bathy16g01630;
HOM004308	Bathy03g01380	OT03G00400	Hydrolase, HD
HOM004324	Bathy03g04580	OT05G03870	haploid germ cell-specific nuc (ISS)
HOM004325	Bathy03g04960	OT05G04280	pid=Bathy03g04960;
