# Supplementary material for: Gene functionalities and genome structure in Bathycoccus prasinos reflect cellular specializations at the base of the green lineage
Source: Genome Biol. 2012 Aug 24;13(8):R74. doi: 10.1186/gb-2012-13-8-r74 (PMC3491373; doi:10.1186/gb-2012-13-8-r74)
Supplement: Additional file 5 — Details of maximum likelihood phylogenetic trees describing B. prasinos RCC1105 HGT genes. [file gb-2012-13-8-r74-S5.XLS]

## Sheet: ST03
BOGAS_des	pico-PLAZA_des	BOGAS_geneid	pico-PLAZA_geneid	Taxonomy	Bootstrap	#species	species	species_all	coverage
predicted protein;;	acetylneuraminate-beta-1,4-galactoside alpha-2,3-sialyltransferase isoform	Bathy01g00040	BPRRCC1105_01G00040	Eukaryota; Fungi/Metazoa group	65	57	Pongo abelii	Pongo abelii Macaca mulatta Callithrix jacchus Homo sapiens Nomascus leucogenys Homo sapiens Nomascus leucogenys Homo sapiens Homo sapiens Pan troglodytes Oryctolagus cuniculus Ailuropoda melanoleuca Bos taurus Bos taurus Bos taurus Sus scrofa Mus musculus Mus musculus Rattus norvegicus Ornithorhynchus anatinus Gallus gallus Taeniopygia guttata Taeniopygia guttata Gallus gallus Meleagris gallopav…	0.53
unknown protein;;		Bathy01g00180	BPRRCC1105_01G00180	Eukaryota; Fungi	singleton	1	Batrachochytrium dendrobatidis JAM81	Batrachochytrium dendrobatidis JAM81	na
Dynein light chain 1, cytoplasmic;;	putative dynein cytoplasmic light peptide	Bathy01g00440	BPRRCC1105_01G00440	Eukaryota; Fungi/Metazoa group	27	1	Schistosoma japonicum	Schistosoma japonicum	1.05
sialyltransferase;;	alpha-2,6-sialyltransferase ST6GalNAc	Bathy01g00690	BPRRCC1105_01G00690	Eukaryota; Fungi/Metazoa group	15	1	Saccoglossus kowalevskii	Saccoglossus kowalevskii	0.34
unknown protein;;		Bathy01g00970	BPRRCC1105_01G00970	Bacteria; Cyanobacteria	na	2	Cyanothece sp. PCC 7425	Cyanothece sp. PCC 7425 Thermosynechococcus elongatus BP-1	0.61
Actin-related protein 2/3 complex subunit 4;;	ARP2/3 complex 20 kDa subunit (p20-ARC), putative	Bathy01g01040	BPRRCC1105_01G01040	Eukaryota; Parabasalia	45	1	Trichomonas vaginalis G3	Trichomonas vaginalis G3	0.84
DNA repair protein Rad50;;	Rad50 DNA repair/recombination protein	Bathy01g01160	BPRRCC1105_01G01160	Eukaryota; Metazoa	94	1	Anolis carolinensis	Anolis carolinensis	0.89
unknown protein;;		Bathy01g01280	BPRRCC1105_01G01280	Eukaryota; Metazoa	singleton	1	Anolis carolinensis	Anolis carolinensis	na
PREDICTED: similar to Zinc finger protein 271 (Zinc finger protein 7) (HZF7) (Zinc finger protein ZNFphex133) (Epstein-Barr virus-induced zinc finger protein) (ZNF-EB) (CT-ZFP48) (Zinc finger protein;;	Zinc finger protein	Bathy01g01390	BPRRCC1105_01G01390	Eukaryota; Fungi/Metazoa group	14	31	Acyrthosiphon pisum	Acyrthosiphon pisum Acyrthosiphon pisum Acyrthosiphon pisum Acyrthosiphon pisum Acyrthosiphon pisum Ciona intestinalis Nomascus leucogenys Callithrix jacchus Macaca mulatta Homo sapiens Oryctolagus cuniculus Homo sapiens Homo sapiens Pongo abelii Callithrix jacchus Macaca mulatta Equus caballus Ailuropoda melanoleuca Monodelphis domestica Monodelphis domestica Monodelphis domestica Monodelphis do…	0.97
CMP-N-acetylneuraminate-beta-galactosamide-alpha- 2,3-sialyltransferase 1;;	alpha 2,3-sialyltransferase ST3Gal I	Bathy01g01700	BPRRCC1105_01G01700	Eukaryota; Fungi/Metazoa group	36	36	Homo sapiens	Homo sapiens Homo sapiens Homo sapiens Pan troglodytes Pongo abelii Macaca mulatta Nomascus leucogenys Oryctolagus cuniculus Bos taurus Bos taurus Sus scrofa Ailuropoda melanoleuca Canis lupus familiaris Equus caballus Rattus norvegicus Rattus norvegicus Mus musculus Mus musculus Mus musculus Monodelphis domestica Meleagris gallopavo Gallus gallus Taeniopygia guttata Anolis carolinensis Xenopus (…	0.25
hypothetical protein BuboB_26000;;		Bathy01g01970	BPRRCC1105_01G01970	Bacteria; Proteobacteria	50	1	Halothiobacillus neapolitanus c2	Halothiobacillus neapolitanus c2	0.32
2-alkenal reductase;;	Peptidase S1, chymotrypsin:PDZ/DHR/GLGF	Bathy01g02820	BPRRCC1105_01G02820	Bacteria; Cyanobacteria	100	12	Microcystis aeruginosa NIES-843	Microcystis aeruginosa NIES-843 Synechococcus sp. PCC 7335 Microcoleus chthonoplastes PCC 7420 Arthrospira maxima CS-328 Arthrospira platensis NIES-39 Arthrospira platensis str. Paraca Lyngbya sp. PCC 8106 Trichodesmium erythraeum IMS101 Microcoleus vaginatus FGP-2 Oscillatoria sp. PCC 6506 Thermosynechococcus elongatus BP-1 Acaryochloris marina MBIC11017	0.49
unnamed protein product;;		Bathy01g02860	BPRRCC1105_01G02860	Eukaryota; stramenopiles	100	1	Phaeodactylum tricornutum CCAP 1055/1	Phaeodactylum tricornutum CCAP 1055/1	0.5
conserved hypothetical protein;;	Transcription initiation factor TFIIIB, Bdp1 subunit (ISS)	Bathy01g02870	BPRRCC1105_01G02870	Eukaryota; Fungi/Metazoa group	50	1	Schizosaccharomyces pombe	Schizosaccharomyces pombe	0.24
predicted protein;;	lysine-specific demethylase 8 isoform	Bathy01g03000	BPRRCC1105_01G03000	Eukaryota; Fungi	72	1	Schizophyllum commune H4-8	Schizophyllum commune H4-8	0.65
predicted protein;;		Bathy01g03460	BPRRCC1105_01G03460	Eukaryota; Ichthyosporea	52	1	Capsaspora owczarzaki ATCC 30864	Capsaspora owczarzaki ATCC 30864	0.59
PREDICTED: similar to Stretchin-Mlck CG18255-PA, isoform A;;		Bathy01g03660	BPRRCC1105_01G03660	Eukaryota; stramenopiles	0	1	Blastocystis hominis	Blastocystis hominis	0.72
hypothetical protein;;	zinc finger	Bathy01g03710	BPRRCC1105_01G03710	Eukaryota; Alveolata	34	1	Perkinsus marinus ATCC 50983	Perkinsus marinus ATCC 50983	0.56
predicted protein;;		Bathy01g03840	BPRRCC1105_01G03840	Eukaryota; Choanoflagellida	26	1	Salpingoeca sp. ATCC 50818	Salpingoeca sp. ATCC 50818	0.74
50S ribosomal protein L2;;	50S ribosomal protein L2	Bathy01g03860	BPRRCC1105_01G03860	Bacteria; Proteobacteria	97	13	Paracoccus denitrificans PD1222	Paracoccus denitrificans PD1222 Paracoccus denitrificans SD1 Dinoroseobacter shibae DFL 12 Roseobacter denitrificans OCh 114 Oceanicola batsensis HTCC2597 Rhodobacterales bacterium HTCC2654 Rhodobacter sphaeroides ATCC 17025 Rhodobacter sp. SW2 Brucella suis 1330 Brucella melitensis bv. 1 str. 16M Brucella canis ATCC 23365 Mesorhizobium ciceri biovar biserrulae WSM1271 Gluconobacter oxydans 621H	0.58
membrane protein;;	AI-2 transport protein TqsA (Transport of quorum-sensing signalprotein)	Bathy01g04200	BPRRCC1105_01G04200	Eukaryota; stramenopiles	94	1	Ectocarpus siliculosus	Ectocarpus siliculosus	0.62
predicted protein;;	bacterial surface protein containing 26-residue repeat	Bathy01g04220	BPRRCC1105_01G04220	Bacteria; Spirochaetes	0	1	Brachyspira murdochii DSM 12563	Brachyspira murdochii DSM 12563	0.25
predicted protein;;	X-prolyl aminopeptidase (aminopeptidase P) 3, putative	Bathy01g04420	BPRRCC1105_01G04420	Eukaryota; Fungi	100	1	Batrachochytrium dendrobatidis JAM81	Batrachochytrium dendrobatidis JAM81	0.44
PREDICTED: similar to predicted protein;;	ankyrin containing protein (ISS)	Bathy01g04610	BPRRCC1105_01G04610	Eukaryota; stramenopiles	50	1	Ectocarpus siliculosus	Ectocarpus siliculosus	0.75
queuine tRNA-ribosyltransferase;;	TGT_PARUW Queuine tRNA-ribosyltransferase (ISS)	Bathy01g04680	BPRRCC1105_01G04680	Eukaryota; Amoebozoa	89	1	Dictyostelium purpureum	Dictyostelium purpureum	0.87
transmembrane protein 144;;	Transmembrane protein 144	Bathy01g04740	BPRRCC1105_01G04740	Eukaryota; Amoebozoa	51	1	Dictyostelium fasciculatum	Dictyostelium fasciculatum	0.9
predicted protein;;	ATP binding microtubule motor family protein	Bathy01g04840	BPRRCC1105_01G04840	Eukaryota; Fungi/Metazoa group	65	1	Leptosphaeria maculans	Leptosphaeria maculans	0.27
sialyltransferase;;	alpha 2,6-sialyltransferase ST6Gal I	Bathy01g05530	BPRRCC1105_01G05530	Eukaryota; Fungi/Metazoa group	55	20	Mus musculus	Mus musculus Mus musculus Anolis carolinensis Anolis carolinensis Gallus gallus Xenopus (Silurana) tropicalis Xenopus (Silurana) tropicalis Bos taurus Bos taurus Petromyzon marinus Tetraodon nigroviridis Gasterosteus aculeatus Oryzias latipes Acyrthosiphon pisum Pediculus humanus corporis Drosophila mojavensis Drosophila mojavensis Aedes aegypti Varroa destructor Branchiostoma floridae	0.36
short chain dehydrogenase;;	Retinol dehydrogenase 13	Bathy01g05550	BPRRCC1105_01G05550	Bacteria; Bacteroidetes/Chlorobi group	singleton	1	Microscilla marina ATCC 23134	Microscilla marina ATCC 23134	na
exported exo-alpha-sialidase;;	exported exo-alpha-sialidase	Bathy01g05620	BPRRCC1105_01G05620	Eukaryota; Choanoflagellida	singleton	1	Salpingoeca sp. ATCC 50818	Salpingoeca sp. ATCC 50818	na
PREDICTED: similar to Zinc finger protein 271 (Zinc finger protein 7) (HZF7) (Zinc finger protein ZNFphex133) (Epstein-Barr virus-induced zinc finger protein) (ZNF-EB) (CT-ZFP48) (Zinc finger protein;;	Zinc finger protein 233	Bathy01g05880	BPRRCC1105_01G05880	Eukaryota; Fungi/Metazoa group	99	1	Ciona intestinalis	Ciona intestinalis	1.27
PREDICTED: similar to predicted protein;;	ankyrin containing protein (ISS)	Bathy01g06150	BPRRCC1105_01G06150	Eukaryota; stramenopiles	46	1	Ectocarpus siliculosus	Ectocarpus siliculosus	1.03
IPT/TIG domain-containing protein;;	glycosyl transferase, group	Bathy01g06170	BPRRCC1105_01G06170	Eukaryota; Amoebozoa	100	1	Polysphondylium pallidum PN500	Polysphondylium pallidum PN500	0.52
histidine triad (HIT) protein;;	hypothetical diadenosine tetraphosphate hydrolase	Bathy01g06450	BPRRCC1105_01G06450	Bacteria; Proteobacteria	5	52	Acinetobacter sp. DR1	Acinetobacter sp. DR1 Acinetobacter baumannii AB0057 Acinetobacter baumannii SDF Acinetobacter baumannii ACICU Acinetobacter sp. ATCC 27244 Acinetobacter junii SH205 Acinetobacter calcoaceticus RUH2202 Acinetobacter sp. SH024 Acinetobacter radioresistens SK82 Acinetobacter lwoffii SH145 Acinetobacter sp. ADP1 Acinetobacter johnsonii SH046 Moraxella catarrhalis 103P14B1 Moraxella catarrhalis RH4 E…	0.68
hypothetical protein NAEGRDRAFT_79867;;		Bathy01g06660	BPRRCC1105_01G06660	Eukaryota; Heterolobosea	singleton	1	Naegleria gruberi strain NEG-M	Naegleria gruberi strain NEG-M	na
PREDICTED: similar to Zinc finger protein 271 (Zinc finger protein 7) (HZF7) (Zinc finger protein ZNFphex133) (Epstein-Barr virus-induced zinc finger protein) (ZNF-EB) (CT-ZFP48) (Zinc finger protein;;	Zinc finger protein	Bathy01g06670	BPRRCC1105_01G06670	Eukaryota; Fungi/Metazoa group	38	1	Danio rerio	Danio rerio	1.72
PREDICTED: similar to Zinc finger protein 271 (Zinc finger protein 7) (HZF7) (Zinc finger protein ZNFphex133) (Epstein-Barr virus-induced zinc finger protein) (ZNF-EB) (CT-ZFP48) (Zinc finger protein;;	zinc finger protein 429	Bathy01g06780	BPRRCC1105_01G06780	Eukaryota; Fungi/Metazoa group	16	1	Ciona intestinalis	Ciona intestinalis	1.21
PREDICTED: similar to fibropellin Ia;;	neurogenic locus notch homolog protein 3 precursor	Bathy01g07240	BPRRCC1105_01G07250	Eukaryota; Fungi/Metazoa group	38	1	Caenorhabditis elegans	Caenorhabditis elegans	0.79
PREDICTED: similar to Zinc finger protein 271 (Zinc finger protein 7) (HZF7) (Zinc finger protein ZNFphex133) (Epstein-Barr virus-induced zinc finger protein) (ZNF-EB) (CT-ZFP48) (Zinc finger protein;;	Zinc finger protein	Bathy02g00410	BPRRCC1105_02G00420	Eukaryota; Fungi/Metazoa group	35	1	Ciona intestinalis	Ciona intestinalis	1.12
unknown;;	enzyme of the cupin superfamily protein	Bathy02g00500	BPRRCC1105_02G00510	Eukaryota; stramenopiles	38	1	Thalassiosira pseudonana CCMP1335	Thalassiosira pseudonana CCMP1335	0.42
PREDICTED: similar to predicted protein;;	ankyrin containing protein (ISS)	Bathy02g00720	BPRRCC1105_02G00730	Eukaryota; stramenopiles	40	1	Ectocarpus siliculosus	Ectocarpus siliculosus	0.89
inositol monophosphatase;;	possible L-galactose-1-phosphate phosphatase	Bathy02g00790	BPRRCC1105_02G00810	Eukaryota; stramenopiles	na	2	Phaeodactylum tricornutum CCAP 1055/1	Phaeodactylum tricornutum CCAP 1055/1 Ectocarpus siliculosus	0.72
hypothetical protein;;		Bathy02g00810	BPRRCC1105_02G00830	Eukaryota; Amoebozoa	0	1	Entamoeba histolytica HM-1:IMSS	Entamoeba histolytica HM-1:IMSS	0.72
PREDICTED: similar to predicted protein;;	ankyrin containing protein (ISS)	Bathy02g00950	BPRRCC1105_02G00970	Eukaryota; stramenopiles	68	1	Ectocarpus siliculosus	Ectocarpus siliculosus	1.11
EGL-43;;	Ecotropic virus integration site 1 protein	Bathy02g01020	BPRRCC1105_02G01040	Eukaryota; Fungi/Metazoa group	67	1	Nematostella vectensis	Nematostella vectensis	1.21
predicted protein;;		Bathy02g01990	BPRRCC1105_02G02020	Eukaryota; Fungi/Metazoa group	100	4	Acyrthosiphon pisum	Acyrthosiphon pisum Acyrthosiphon pisum Acyrthosiphon pisum Acyrthosiphon pisum	0.65
copper-transporting ATPase 1;;	copper-transporting atpase 1, 2 (copper pump 1, 2)	Bathy02g02130	BPRRCC1105_02G02160	Eukaryota; Amoebozoa	100	1	Dictyostelium purpureum	Dictyostelium purpureum	0.76
WD repeat-containing protein 48;;	WD domain, G-beta repeat containing	Bathy02g02160	BPRRCC1105_02G02190	Eukaryota; Fungi/Metazoa group	100	1	Talaromyces stipitatus ATCC 10500	Talaromyces stipitatus ATCC 10500	0.51
GPI-anchor transamidase;;	GPI-anchor transamidase subunit 8 (GPI8)	Bathy02g02620	BPRRCC1105_02G02650	Eukaryota; Fungi	82	1	Mycosphaerella graminicola IPO323	Mycosphaerella graminicola IPO323	0.74
glutathione-independent formaldehyde dehydrogenase;;	zinc (Zn) alcohol	Bathy02g02860	BPRRCC1105_02G02890	Bacteria; Proteobacteria	43	7	Colwellia psychrerythraea 34H	Colwellia psychrerythraea 34H Halomonas sp. TD01 Halomonas elongata DSM 2581 Pseudoalteromonas atlantica T6c Marinomonas sp. MED121 Marinomonas sp. MWYL1 Chromohalobacter salexigens DSM 3043	0.81
predicted protein;;	ankyrin containing protein (ISS)	Bathy02g03400	BPRRCC1105_02G03430	Eukaryota; stramenopiles	80	1	Ectocarpus siliculosus	Ectocarpus siliculosus	0.92
PREDICTED: similar to Zinc finger protein 271 (Zinc finger protein 7) (HZF7) (Zinc finger protein ZNFphex133) (Epstein-Barr virus-induced zinc finger protein) (ZNF-EB) (CT-ZFP48) (Zinc finger protein;;	zinc finger protein 62 homolog isoform	Bathy02g04070	BPRRCC1105_02G04100	Eukaryota; Fungi/Metazoa group	57	1	Oryctolagus cuniculus	Oryctolagus cuniculus	1.39
membrane-associated lipoprotein;;	bacterial surface protein containing 26-residue repeat	Bathy02g04080	BPRRCC1105_02G04110	Viruses; dsDNA viruses, no RNA stage	15	2	Organic Lake phycodnavirus 1	Organic Lake phycodnavirus 1 Organic Lake phycodnavirus 1	0.22
formate acetyltransferase;;	formate acetyltransferase 1	Bathy02g04090	BPRRCC1105_02G04120	Eukaryota; stramenopiles	99	1	Thalassiosira pseudonana CCMP1335	Thalassiosira pseudonana CCMP1335	0.99
PREDICTED: similar to glucuronyltransferase I;;	beta3-glucuronyltransferase-I	Bathy02g04960	BPRRCC1105_02G04990	Eukaryota; Fungi/Metazoa group	69	1	Drosophila ananassae	Drosophila ananassae	0.71
unnamed protein product;;	Nuclear elongation and deformation protein 1	Bathy02g05250	BPRRCC1105_02G05280	Eukaryota; Fungi	62	1	Encephalitozoon intestinalis ATCC 50506	Encephalitozoon intestinalis ATCC 50506	0.93
glycosyl transferase family 2;;	Glycosyl transferase and polysaccharide deacetylase fusion protein	Bathy02g05640	BPRRCC1105_02G05690	Bacteria; Firmicutes	32	1	Lactobacillus coryniformis subsp. torquens KCTC 3535	Lactobacillus coryniformis subsp. torquens KCTC 3535	0.21
hypothetical protein;;		Bathy02g05660	BPRRCC1105_02G05710	Bacteria; Firmicutes	88	1	Bulleidia extructa W1219	Bulleidia extructa W1219	0.68
predicted protein;;	transcription initiation factor TFIID complex 60 kDa subunit	Bathy02g05790	BPRRCC1105_02G05840	Eukaryota; Ichthyosporea	83	1	Capsaspora owczarzaki ATCC 30864	Capsaspora owczarzaki ATCC 30864	0.59
predicted protein;;		Bathy02g05850	BPRRCC1105_02G05900	Eukaryota; stramenopiles	61	2	Phaeodactylum tricornutum CCAP 1055/1	Phaeodactylum tricornutum CCAP 1055/1 Aureococcus anophagefferens	0.74
PREDICTED: similar to predicted protein;;	ankyrin containing protein (ISS)	Bathy03g00330	BPRRCC1105_03G00330	Eukaryota; Fungi/Metazoa group	100	1	Acyrthosiphon pisum	Acyrthosiphon pisum	0.76
WD40 repeat-containing protein SMU1;;	Smu-1 suppressor of mec-8 and unc-52 homolog	Bathy03g00550	BPRRCC1105_03G00550	Eukaryota; stramenopiles	58	1	Aureococcus anophagefferens	Aureococcus anophagefferens	0.78
postreplication repair E3 ubiquitin-protein ligase rad18;;	Postreplication repair E3 ubiquitin-protein ligase rad18	Bathy03g00610	BPRRCC1105_03G00610	Eukaryota; Choanoflagellida	49	1	Salpingoeca sp. ATCC 50818	Salpingoeca sp. ATCC 50818	1.04
H/ACA ribonucleoprotein complex subunit 3;;	Nop10 family nucleolar RNA-binding protein	Bathy03g00790	BPRRCC1105_03G00790	Eukaryota; stramenopiles	40	1	Aureococcus anophagefferens	Aureococcus anophagefferens	0.91
ADP-ribosylation factor-like protein 2;;	Chain A, Complex Of Arl2 And Pde Delta, Crystal Form	Bathy03g00950	BPRRCC1105_03G00950	Eukaryota; Alveolata	55	1	Babesia bovis T2Bo	Babesia bovis T2Bo	0.79
FRA10AC1 protein;;	chromosome 10 open reading frame 4, isoform CRA	Bathy03g00980	BPRRCC1105_03G00980	Eukaryota; stramenopiles	60	2	Phytophthora infestans T30-4	Phytophthora infestans T30-4 Ectocarpus siliculosus	0.81
magnesium chelatase, H subunit;;	magnesium-chelatase subunit chlh-like protein chloroplast precursor	Bathy03g01070	BPRRCC1105_03G01070	Eukaryota; stramenopiles	100	1	Phaeodactylum tricornutum CCAP 1055/1	Phaeodactylum tricornutum CCAP 1055/1	0.69
unnamed protein product;;	Jumonji/ARID domain-containing protein	Bathy03g01200	BPRRCC1105_03G01200	Eukaryota; stramenopiles	26	1	Ectocarpus siliculosus	Ectocarpus siliculosus	1.02
hypothetical protein;;	glycoprotein 96-92	Bathy03g01360	BPRRCC1105_03G01360	Eukaryota; Parabasalia	1	2	Trichomonas vaginalis G3	Trichomonas vaginalis G3 Trichomonas vaginalis G3	0.84
predicted protein;;	DUF1754 family protein	Bathy03g01980	BPRRCC1105_03G01980	Eukaryota; Amoebozoa	43	3	Dictyostelium fasciculatum	Dictyostelium fasciculatum Dictyostelium purpureum Dictyostelium discoideum AX4	0.57
sialyltransferase;;	galactoside alpha 2,6-sialyltransferase ST6Gal I/II	Bathy03g02190	BPRRCC1105_03G02190	Eukaryota; Fungi/Metazoa group	36	65	Drosophila simulans	Drosophila simulans Drosophila sechellia Drosophila sechellia Drosophila erecta Drosophila erecta Drosophila simulans Drosophila yakuba Drosophila yakuba Drosophila melanogaster Drosophila melanogaster Drosophila melanogaster Drosophila ananassae Drosophila ananassae Drosophila virilis Drosophila grimshawi Drosophila grimshawi Drosophila mojavensis Drosophila mojavensis Drosophila pseudoobscura D…	0.42
predicted protein;;	double-stranded DNA-binding-like protein	Bathy03g02270	BPRRCC1105_03G02270	Eukaryota; stramenopiles	54	1	Thalassiosira pseudonana CCMP1335	Thalassiosira pseudonana CCMP1335	0.72
predicted protein;;	Isoamyl acetate-hydrolyzing esterase, putative	Bathy03g02580	BPRRCC1105_03G02580	Eukaryota; Euglenozoa	48	1	Trypanosoma cruzi strain CL Brener	Trypanosoma cruzi strain CL Brener	0.72
F-box and WD repeat-containing protein;;	beta transducin-like protein HET-E2C40	Bathy03g02640	BPRRCC1105_03G02640	Bacteria; Firmicutes	100	1	Anaerococcus hydrogenalis ACS-025-V-Sch4	Anaerococcus hydrogenalis ACS-025-V-Sch4	0.28
aminotransferase, DegT/DnrJ/EryC1/StrS family protein;;	putative pyridoxal-phosphate-dependent aminotransferase, DegT/DnrJ/EryC1/StrS type	Bathy03g02660	BPRRCC1105_03G02660	Eukaryota; stramenopiles	na	2	Ectocarpus siliculosus	Ectocarpus siliculosus Aureococcus anophagefferens	0.81
predicted protein;;	Amino AcidPolyamineOrganocation (APC) Family putati	Bathy03g02890	BPRRCC1105_03G02890	Eukaryota; Amoebozoa	53	5	Dictyostelium fasciculatum	Dictyostelium fasciculatum Dictyostelium purpureum Dictyostelium discoideum AX4 Dictyostelium purpureum Dictyostelium purpureum	0.82
predicted protein;;	P38 Map Kinase	Bathy03g03070	BPRRCC1105_03G03070	Eukaryota; stramenopiles	47	1	Phytophthora infestans T30-4	Phytophthora infestans T30-4	0.41
predicted protein;;	UBC-13 protein	Bathy03g03200	BPRRCC1105_03G03200	Eukaryota; Fungi/Metazoa group	32	2	Schistosoma mansoni	Schistosoma mansoni Schistosoma japonicum	0.94
predicted protein;;	Spore coat protein CotH	Bathy03g03390	BPRRCC1105_03G03390	Bacteria; Firmicutes	81	3	Clostridium thermocellum ATCC 27405	Clostridium thermocellum ATCC 27405 Clostridium thermocellum JW20 Clostridium thermocellum DSM 2360	0.43
U1 small nuclear ribonucleoprotein 70 kDa;;	U11/U12 small nuclear ribonucleoprotein 35 kDa protein	Bathy03g03490	BPRRCC1105_03G03490	Eukaryota; Heterolobosea	51	1	Naegleria gruberi strain NEG-M	Naegleria gruberi strain NEG-M	0.35
proteophosphoglycan ppg4;;		Bathy03g03520	BPRRCC1105_03G03520	Eukaryota; Euglenozoa	na	2	Leishmania braziliensis MHOM/BR/75/M2904	Leishmania braziliensis MHOM/BR/75/M2904 Leishmania braziliensis MHOM/BR/75/M2904	0.93
beta-galactoside alpha-2,6-sialyltransferase 1;;		Bathy03g03560	BPRRCC1105_03G03560	Eukaryota; Fungi/Metazoa group	na	2	Danio rerio	Danio rerio Danio rerio	0.67
PREDICTED: similar to predicted protein;;	ankyrin containing protein (ISS)	Bathy03g04090	BPRRCC1105_03G04090	Eukaryota; Fungi/Metazoa group	98	4	Acyrthosiphon pisum	Acyrthosiphon pisum Acyrthosiphon pisum Acyrthosiphon pisum Acyrthosiphon pisum	0.59
abc transporter;;	ABC transporter expressed in trachea, isoform	Bathy03g04260	BPRRCC1105_03G04260	Eukaryota; stramenopiles	singleton	1	Albugo laibachii Nc14	Albugo laibachii Nc14	na
histone H4;;	H4_NEUCR Histone H4	Bathy03g04560	BPRRCC1105_03G04560	Eukaryota; Fungi/Metazoa group	34	1	Caligus rogercresseyi	Caligus rogercresseyi	0.95
CMP-N-acetylneuraminate-poly-alpha-2,8-sialyltran sferase;;	galactoside alpha 2,6-sialyltransferase ST6Gal	Bathy03g05020	BPRRCC1105_03G05020	Eukaryota; Fungi/Metazoa group	46	47	Sus scrofa	Sus scrofa Bos taurus Oryctolagus cuniculus Equus caballus Ailuropoda melanoleuca Mus musculus Mus musculus Rattus norvegicus Rattus norvegicus Mesocricetus auratus Homo sapiens Macaca mulatta Bos taurus Taeniopygia guttata Gallus gallus Monodelphis domestica Xenopus (Silurana) tropicalis Oncorhynchus mykiss Danio rerio Anolis carolinensis Anolis carolinensis Sus scrofa Xenopus (Silurana) tropica…	0.2
unnamed protein product;;	bacterial surface protein containing 26-residue repeat	Bathy03g05090	BPRRCC1105_03G05090	Bacteria; Bacteroidetes/Chlorobi group	80	1	Salinibacter ruber	Salinibacter ruber	0.54
dnaJ homolog subfamily A member 1;;	HSP40/DnaJ peptide-binding protein	Bathy03g05260	BPRRCC1105_03G05260	Eukaryota; Fungi/Metazoa group	39	1	Yarrowia lipolytica CLIB122	Yarrowia lipolytica CLIB122	0.73
conserved unknown protein;;		Bathy03g05270	BPRRCC1105_03G05270	Eukaryota; stramenopiles	singleton	1	Ectocarpus siliculosus	Ectocarpus siliculosus	na
unknown protein;;		Bathy03g05530	BPRRCC1105_03G05530	Eukaryota; Amoebozoa	singleton	1	Dictyostelium fasciculatum	Dictyostelium fasciculatum	na
PREDICTED: similar to CENTRIOLIN;;		Bathy04g00040	BPRRCC1105_04G00040	Eukaryota; Fungi/Metazoa group	singleton	1	Monodelphis domestica	Monodelphis domestica	na
protein-L-isoaspartate(D-aspartate) O- methyltransferase;;	L-isoaspartyl methyltransferase 2 TIS II alpha	Bathy04g00600	BPRRCC1105_04G00600	Eukaryota; Alveolata	55	1	Paramecium tetraurelia strain d4-2	Paramecium tetraurelia strain d4-2	0.79
predicted protein;;	bacterial surface protein containing 26-residue repeat	Bathy04g00860	BPRRCC1105_04G00860	Bacteria; Proteobacteria	36	1	Vibrio coralliilyticus ATCC BAA-450	Vibrio coralliilyticus ATCC BAA-450	0.18
BNR repeat-containing glycosyl hydrolase;;	Predicted neuraminidase (sialidase)	Bathy04g01130	BPRRCC1105_04G01130	Bacteria; Acidobacteria	singleton	1	Terriglobus saanensis SP1PR4	Terriglobus saanensis SP1PR4	na
PREDICTED: hypothetical protein;;		Bathy04g01220	BPRRCC1105_04G01220	Eukaryota; Fungi/Metazoa group	singleton	1	Strongylocentrotus purpuratus	Strongylocentrotus purpuratus	na
PREDICTED: similar to Zinc finger protein 271 (Zinc finger protein 7) (HZF7) (Zinc finger protein ZNFphex133) (Epstein-Barr virus-induced zinc finger protein) (ZNF-EB) (CT-ZFP48) (Zinc finger protein;;	Zinc finger protein	Bathy04g01230	BPRRCC1105_04G01230	Eukaryota; Fungi/Metazoa group	43	3	Saccoglossus kowalevskii	Saccoglossus kowalevskii Saccoglossus kowalevskii Saccoglossus kowalevskii	1.47
isocitrate dehydrogenase;;	isocitrate dehydrogenase (NADP+), bacteria-like protein	Bathy04g01600	BPRRCC1105_04G01600	Eukaryota; stramenopiles	54	1	Thalassiosira pseudonana CCMP1335	Thalassiosira pseudonana CCMP1335	0.72
unnamed protein product;;	zinc finger protein 286, isoform CRA	Bathy04g01670	BPRRCC1105_04G01670	Eukaryota; Fungi/Metazoa group	44	2	Tribolium castaneum	Tribolium castaneum Tribolium castaneum	1.22
PREDICTED: similar to predicted protein;;	ankyrin containing protein (ISS)	Bathy04g01720	BPRRCC1105_04G01720	Eukaryota; Fungi/Metazoa group	12	1	Acyrthosiphon pisum	Acyrthosiphon pisum	0.91
hypothetical protein;;		Bathy04g01770	BPRRCC1105_04G01770	Eukaryota; Euglenozoa	singleton	1	Leishmania major strain Friedlin	Leishmania major strain Friedlin	na
PREDICTED: similar to Zinc finger protein 271 (Zinc finger protein 7) (HZF7) (Zinc finger protein ZNFphex133) (Epstein-Barr virus-induced zinc finger protein) (ZNF-EB) (CT-ZFP48) (Zinc finger protein;;	zinc finger protein	Bathy04g01800	BPRRCC1105_04G01800	Eukaryota; Fungi/Metazoa group	82	18	Ciona intestinalis	Ciona intestinalis Rattus norvegicus Rattus norvegicus Mus musculus Saccoglossus kowalevskii Danio rerio Danio rerio Danio rerio Mus musculus Nematostella vectensis Nematostella vectensis Bos taurus Branchiostoma floridae Branchiostoma floridae Branchiostoma floridae Branchiostoma floridae Saccoglossus kowalevskii Saccoglossus kowalevskii	0.17
DNA repair protein RAD16;;	SNF2 domain-containing protein / helicase domain-containing protein / RING finger	Bathy04g01900	BPRRCC1105_04G01900	Eukaryota; Alveolata	100	1	Perkinsus marinus ATCC 50983	Perkinsus marinus ATCC 50983	0.25
predicted protein;;	Putative ankyrin repeat protein	Bathy04g02180	BPRRCC1105_04G02180	Eukaryota; stramenopiles	42	1	Ectocarpus siliculosus	Ectocarpus siliculosus	0.91
PREDICTED: similar to predicted protein;;	ankyrin containing protein (ISS)	Bathy04g02230	BPRRCC1105_04G02230	Eukaryota; stramenopiles	96	1	Ectocarpus siliculosus	Ectocarpus siliculosus	1.01
PREDICTED: similar to predicted protein;;	ankyrin containing protein (ISS)	Bathy04g02280	BPRRCC1105_04G02280	Eukaryota; stramenopiles	69	1	Ectocarpus siliculosus	Ectocarpus siliculosus	0.97
PREDICTED: similar to Zinc finger protein 271 (Zinc finger protein 7) (HZF7) (Zinc finger protein ZNFphex133) (Epstein-Barr virus-induced zinc finger protein) (ZNF-EB) (CT-ZFP48) (Zinc finger protein;;	zinc finger protein 135 (clone pHZ-17), isoform CRA	Bathy04g02370	BPRRCC1105_04G02370	Eukaryota; Fungi/Metazoa group	80	1	Acyrthosiphon pisum	Acyrthosiphon pisum	1.12
PREDICTED: similar to Zinc finger protein 271 (Zinc finger protein 7) (HZF7) (Zinc finger protein ZNFphex133) (Epstein-Barr virus-induced zinc finger protein) (ZNF-EB) (CT-ZFP48) (Zinc finger protein;;	zinc finger protein	Bathy04g02570	BPRRCC1105_04G02570	Eukaryota; Fungi/Metazoa group	54	1	Ciona intestinalis	Ciona intestinalis	0.89
PREDICTED: similar to Zinc finger protein 271 (Zinc finger protein 7) (HZF7) (Zinc finger protein ZNFphex133) (Epstein-Barr virus-induced zinc finger protein) (ZNF-EB) (CT-ZFP48) (Zinc finger protein;;	zinc finger protein	Bathy04g02730	BPRRCC1105_04G02730	Eukaryota; Fungi/Metazoa group	42	1	Acyrthosiphon pisum	Acyrthosiphon pisum	0.96
PREDICTED: similar to Zinc finger protein 271 (Zinc finger protein 7) (HZF7) (Zinc finger protein ZNFphex133) (Epstein-Barr virus-induced zinc finger protein) (ZNF-EB) (CT-ZFP48) (Zinc finger protein;;	KRAB box and zinc finger C2H2 type domain containing protein	Bathy04g02810	BPRRCC1105_04G02820	Eukaryota; Fungi/Metazoa group	47	1	Ciona intestinalis	Ciona intestinalis	1.17
predicted protein;;		Bathy04g02910	BPRRCC1105_04G02920	Eukaryota; stramenopiles	100	1	Aureococcus anophagefferens	Aureococcus anophagefferens	0.75
predicted protein;;	probable U6 SNRNA-ASSOCIATED SM-LIKE PROTEIN LSM5	Bathy04g03020	BPRRCC1105_04G03030	Eukaryota; Fungi/Metazoa group	75	1	Lachancea thermotolerans CBS 6340	Lachancea thermotolerans CBS 6340	0.79
MYG1 protein;;	melanocyte proliferating gene 1 precursor	Bathy04g03130	BPRRCC1105_04G03140	Eukaryota; Amoebozoa	35	3	Dictyostelium discoideum AX4	Dictyostelium discoideum AX4 Polysphondylium pallidum PN500 Dictyostelium fasciculatum	1.26
PREDICTED: similar to Zinc finger protein 271 (Zinc finger protein 7) (HZF7) (Zinc finger protein ZNFphex133) (Epstein-Barr virus-induced zinc finger protein) (ZNF-EB) (CT-ZFP48) (Zinc finger protein;;	zinc finger protein 62 homolog isoform	Bathy04g03240	BPRRCC1105_04G03250	Eukaryota; Fungi/Metazoa group	79	75	Pan troglodytes	Pan troglodytes Nomascus leucogenys Pan troglodytes Pan troglodytes Homo sapiens Homo sapiens Homo sapiens Homo sapiens Macaca mulatta Callithrix jacchus Mus musculus Mus musculus Mus musculus Mus musculus Mus musculus Oryctolagus cuniculus Bos taurus Sus scrofa Equus caballus Canis lupus familiaris Ailuropoda melanoleuca Ailuropoda melanoleuca Homo sapiens Tribolium castaneum Rattus norvegicus R…	2.36
TPR repeat-containing protein;;		Bathy04g03320	BPRRCC1105_04G03330	Viruses; dsDNA viruses, no RNA stage	66	1	Mycobacterium phage Che8	Mycobacterium phage Che8	0.68
TPR repeat-containing protein;;	TPR repeat	Bathy04g03330	BPRRCC1105_04G03340	Bacteria; Proteobacteria	27	1	alpha proteobacterium BAL199	alpha proteobacterium BAL199	0.65
fructokinase;;	branched chain amino acid: 2-keto-4-methylthiobutyrate aminotransferase / fructokinase	Bathy04g03450	BPRRCC1105_04G03460	Eukaryota; Amoebozoa	50	1	Polysphondylium pallidum PN500	Polysphondylium pallidum PN500	0.81
PREDICTED: similar to predicted protein;;		Bathy04g03900	BPRRCC1105_04G03910	Eukaryota; stramenopiles	72	1	Ectocarpus siliculosus	Ectocarpus siliculosus	0.81
PREDICTED: similar to predicted protein;;	ankyrin containing protein (ISS)	Bathy04g04140	BPRRCC1105_04G04150	Eukaryota; stramenopiles	73	1	Ectocarpus siliculosus	Ectocarpus siliculosus	1.31
predicted protein;;		Bathy04g04310	BPRRCC1105_04G04320	Eukaryota; stramenopiles	51	1	Phytophthora infestans T30-4	Phytophthora infestans T30-4	0.89
PREDICTED: similar to MGC52879 protein;;		Bathy04g04380	BPRRCC1105_04G04390	Eukaryota; Fungi/Metazoa group	45	1	Strongylocentrotus purpuratus	Strongylocentrotus purpuratus	0.38
polyprotein;;		Bathy04g04610	BPRRCC1105_04G04620	Eukaryota; Fungi/Metazoa group	na	5	Monosiga brevicollis	Monosiga brevicollis Monosiga brevicollis Monosiga brevicollis Monosiga brevicollis Monosiga brevicollis	0.98
Hap2-like protein;;		Bathy04g04790	BPRRCC1105_04G04800	Eukaryota; Fungi/Metazoa group	100	1	Magnaporthe oryzae 70-15	Magnaporthe oryzae 70-15	0.52
GPI inositol deacylase of the ER that negatively regulates COPII vesicle formation;;		Bathy04g04800	BPRRCC1105_04G04810	Eukaryota; Fungi/Metazoa group	singleton	1	Pichia pastoris GS115	Pichia pastoris GS115	na
dihydropyridine-sensitive l-type calcium channel;;	calcium channel alpha2-delta3 subunit	Bathy04g05000	BPRRCC1105_04G05020	Eukaryota; stramenopiles	66	1	Phaeodactylum tricornutum CCAP 1055/1	Phaeodactylum tricornutum CCAP 1055/1	0.35
hypothetical protein BpV1_073;;		Bathy04g05010	BPRRCC1105_04G05030	Viruses; dsDNA viruses, no RNA stage	singleton	1	Bathycoccus sp. RCC1105 virus BpV1	Bathycoccus sp. RCC1105 virus BpV1	na
OPT family oligopeptide transporter;;	protein of OPT family transporter	Bathy05g00400	BPRRCC1105_05G00400	Eukaryota; Fungi/Metazoa group	100	1	Ustilago maydis 521	Ustilago maydis 521	0.67
chaperone protein dnaJ;;	Chaperone protein cofactor 1	Bathy05g00510	BPRRCC1105_05G00510	Bacteria; Actinobacteria	43	48	Streptomyces sviceus ATCC 29083	Streptomyces sviceus ATCC 29083 Streptomyces scabiei 87.22 Streptomyces griseoflavus Tu4000 Streptomyces avermitilis MA-4680 Streptomyces griseoaurantiacus M045 Streptomyces coelicolor A3(2) Streptomyces coelicolor A3(2) Streptomyces coelicolor A3(2) Streptomyces viridochromogenes DSM 40736 Streptomyces venezuelae ATCC 10712 Streptomyces bingchenggensis BCW-1 Streptomyces himastatinicus ATCC 5365…	1.04
peptidase M20;;	ArgE/DapE/Acy1 family protein	Bathy05g00520	BPRRCC1105_05G00520	Bacteria; Proteobacteria	53	55	Hoeflea phototrophica DFL-43	Hoeflea phototrophica DFL-43 Agrobacterium tumefaciens str. C58 Agrobacterium sp. ATCC 31749 Agrobacterium sp. H13-3 Agrobacterium tumefaciens F2 Agrobacterium vitis S4 Bartonella grahamii as4aup Bartonella tribocorum CIP 105476 Bartonella quintana str. Toulouse Bartonella rochalimae ATCC BAA-1498 Bartonella sp. 1-1C Bartonella clarridgeiae 73 Bartonella sp. AR 15-3 Bartonella schoenbuchensis R1 …	0.72
conserved hypothetical protein;;	heat shock protein STI1	Bathy05g00550	BPRRCC1105_05G00550	Eukaryota; Fungi/Metazoa group	57	1	Debaryomyces hansenii CBS767	Debaryomyces hansenii CBS767	4.43
PREDICTED: similar to nuclear factor of kappa light polypeptide gene enhancer in B-cells inhibitor-like 1;;		Bathy05g01190	BPRRCC1105_05G01190	Eukaryota; Metazoa	42	1	Daphnia pulex	Daphnia pulex	0.26
RNA-binding S4;;	photosystem II S4 domain	Bathy05g02120	BPRRCC1105_05G02120	Eukaryota; stramenopiles	54	1	Ectocarpus siliculosus	Ectocarpus siliculosus	0.74
conserved hypothetical protein;;		Bathy05g02290	BPRRCC1105_05G02290	Eukaryota; Fungi/Metazoa group	92	1	Ascaris suum	Ascaris suum	0.47
PREDICTED: similar to predicted protein;;	ankyrin containing protein (ISS)	Bathy05g02370	BPRRCC1105_05G02380	Eukaryota; Fungi/Metazoa group	36	1	Acyrthosiphon pisum	Acyrthosiphon pisum	0.75
unnamed protein product;;	bacterial surface protein containing 26-residue repeat	Bathy05g02590	BPRRCC1105_05G02600	Bacteria; Bacteroidetes/Chlorobi group	92	1	Flavobacteria bacterium MS024-2A	Flavobacteria bacterium MS024-2A	0.6
PREDICTED: similar to predicted protein;;	ankyrin containing protein (ISS)	Bathy05g02750	BPRRCC1105_05G02760	Eukaryota; stramenopiles	65	1	Ectocarpus siliculosus	Ectocarpus siliculosus	0.91
HNH endonuclease;;	McrA/HNH family nuclease	Bathy05g02900	BPRRCC1105_05G02910	Bacteria; Aquificae	33	2	Desulfurobacterium thermolithotrophum DSM 11699	Desulfurobacterium thermolithotrophum DSM 11699 Thermovibrio ammonificans HB-1	0.64
dihydropteroate synthase;;	dihydropteroate synthase (EC 2.5.1.15) - Neisseria meningitidis	Bathy05g03140	BPRRCC1105_05G03150	Eukaryota; Fungi	85	1	Ogataea parapolymorpha DL-1	Ogataea parapolymorpha DL-1	0.64
ATP-dependent RNA helicase DOB1;;	helicase required for mRNA export from	Bathy05g03250	BPRRCC1105_05G03260	Eukaryota; Fungi/Metazoa group	100	1	Tribolium castaneum	Tribolium castaneum	0.81
predicted protein;;	ankyrin containing protein (ISS)	Bathy05g03380	BPRRCC1105_05G03390	Eukaryota; Fungi/Metazoa group	23	1	Acyrthosiphon pisum	Acyrthosiphon pisum	0.91
novel protein containing EGF-like domains;;		Bathy05g03940	BPRRCC1105_05G03950	Eukaryota; Fungi/Metazoa group	99	1	Branchiostoma floridae	Branchiostoma floridae	0.21
predicted protein;;	lipoyl synthase, mitochondrial isoform 1 precursor	Bathy05g03950	BPRRCC1105_05G03960	Eukaryota; stramenopiles	na	2	Blastocystis hominis	Blastocystis hominis Phaeodactylum tricornutum CCAP 1055/1	0.75
PREDICTED: similar to predicted protein;;	ankyrin containing protein (ISS)	Bathy05g04430	BPRRCC1105_05G04440	Eukaryota; stramenopiles	76	2	Ectocarpus siliculosus	Ectocarpus siliculosus Ectocarpus siliculosus	0.86
GH19318;;		Bathy05g04470	BPRRCC1105_05G04480	Bacteria; Firmicutes	52	1	Bacillus sp. B14905	Bacillus sp. B14905	0.75
hypothetical protein, conserved;;		Bathy05g04630	BPRRCC1105_05G04640	Eukaryota; stramenopiles	55	2	Aureococcus anophagefferens	Aureococcus anophagefferens Ectocarpus siliculosus	0.15
predicted protein;;	bacterial surface protein 26-residue repeat protein (3 repeats)	Bathy05g04650	BPRRCC1105_05G04660	Eukaryota; stramenopiles	2	4	Phaeodactylum tricornutum CCAP 1055/1	Phaeodactylum tricornutum CCAP 1055/1 Phaeodactylum tricornutum CCAP 1055/1 Phaeodactylum tricornutum CCAP 1055/1 Phaeodactylum tricornutum CCAP 1055/1	0.27
dihydropyridine-sensitive l-type calcium channel;;	calcium channel alpha2-delta3 subunit	Bathy05g05210	BPRRCC1105_05G05220	Eukaryota; stramenopiles	singleton	1	Phaeodactylum tricornutum CCAP 1055/1	Phaeodactylum tricornutum CCAP 1055/1	na
pyrroline-5-carboxylate reductase;;	putative pyrroline-5-carboxylate reductase family member 2 variant 1	Bathy06g00050	BPRRCC1105_06G00050	Bacteria; Firmicutes	21	1	Clostridium kluyveri DSM 555	Clostridium kluyveri DSM 555	0.58
MATE efflux family protein;;	Multidrug/Oligosaccharidyllipid/Polysaccharide (MOP) Flippase Superfamily putative	Bathy06g00380	BPRRCC1105_06G00390	Eukaryota; stramenopiles	singleton	1	Aureococcus anophagefferens	Aureococcus anophagefferens	na
predicted protein;;	membrane-associated lipoprotein precurser	Bathy06g00540	BPRRCC1105_06G00550	Bacteria; Tenericutes	28	1	Mycoplasma leachii 99/014/6	Mycoplasma leachii 99/014/6	0.27
hypothetical protein BRAFLDRAFT_203071;;	alpha 2,6	Bathy06g01030	BPRRCC1105_06G01040	Eukaryota; Fungi/Metazoa group	61	2	Branchiostoma floridae	Branchiostoma floridae Branchiostoma floridae	0.41
hypothetical protein;;		Bathy06g01480	BPRRCC1105_06G01500	Eukaryota; Fungi/Metazoa group	na	4	Aspergillus clavatus NRRL 1	Aspergillus clavatus NRRL 1 Aspergillus terreus NIH2624 Aspergillus nidulans FGSC A4 Tuber melanosporum Mel28	0.88
predicted protein;;	ubiquitin ligase E3 alpha, putative	Bathy06g01690	BPRRCC1105_06G01710	Eukaryota; Alveolata	59	1	Cryptosporidium muris RN66	Cryptosporidium muris RN66	0.16
hypothetical protein;;		Bathy06g01880	BPRRCC1105_06G01900	Bacteria; Proteobacteria	52	6	uncultured gamma proteobacterium HF0010_11K06	uncultured gamma proteobacterium HF0010_11K06 uncultured gamma proteobacterium HF0010_21A16 Acinetobacter sp. ATCC 27244 Methylophaga thiooxidans DMS010 Methylophaga aminisulfidivorans MP marine gamma proteobacterium HTCC2143	0.58
conserved hypothetical protein;;	E3 ubiquitin-protein ligase listerin	Bathy06g02030	BPRRCC1105_06G02050	Eukaryota; stramenopiles	38	1	Aureococcus anophagefferens	Aureococcus anophagefferens	0.1
fructose-bisphosphate aldolase;;	plastid targeted class I fructose-1,6-bisphosphate aldolase	Bathy06g02350	BPRRCC1105_06G02370	Bacteria; Proteobacteria	43	1	Xanthobacter autotrophicus Py2	Xanthobacter autotrophicus Py2	1
sialyltransferase-like protein;;	galactoside alpha 2,6-sialyltransferase ST6Gal I	Bathy06g02370	BPRRCC1105_06G02390	Eukaryota; Fungi/Metazoa group	48	31	Pongo abelii	Pongo abelii Nomascus leucogenys Homo sapiens Nomascus leucogenys Homo sapiens Homo sapiens Homo sapiens Pan troglodytes Callithrix jacchus Macaca mulatta Oryctolagus cuniculus Mus musculus Mus musculus Rattus norvegicus Ailuropoda melanoleuca Bos taurus Bos taurus Sus scrofa Gallus gallus Taeniopygia guttata Taeniopygia guttata Meleagris gallopavo Xenopus (Silurana) tropicalis Xenopus (Silurana)…	0.43
conserved unknown protein;;		Bathy06g02400	BPRRCC1105_06G02420	Eukaryota; stramenopiles	na	3	Ectocarpus siliculosus	Ectocarpus siliculosus Ectocarpus siliculosus Ectocarpus siliculosus	0.26
unnamed protein product;;	Remodeling and spacing factor 1	Bathy06g02640	BPRRCC1105_06G02660	Eukaryota; Ichthyosporea	55	1	Capsaspora owczarzaki ATCC 30864	Capsaspora owczarzaki ATCC 30864	0.23
RNA Polymerase II CTD phosphatase Fcp1;;		Bathy06g02850	BPRRCC1105_06G02870	Eukaryota; Fungi	singleton	1	Metarhizium anisopliae ARSEF 23	Metarhizium anisopliae ARSEF 23	na
predicted protein;;	Methyltransferase-like protein 5	Bathy06g03350	BPRRCC1105_06G03380	Eukaryota; Heterolobosea	singleton	1	Naegleria gruberi strain NEG-M	Naegleria gruberi strain NEG-M	na
CMP-N-acetylneuraminate-beta-galactosamide-alpha- 2,3-sialyltransferase 1;;	glycosyltransferase family 29 (sialyltransferase) protein	Bathy06g03570	BPRRCC1105_06G03600	Eukaryota; Fungi/Metazoa group	20	12	Oryctolagus cuniculus	Oryctolagus cuniculus Ailuropoda melanoleuca Homo sapiens Pan troglodytes Homo sapiens Pongo abelii Macaca mulatta Callithrix jacchus Canis lupus familiaris Anolis carolinensis Anolis carolinensis Gallus gallus	0.35
predicted protein;;		Bathy06g03630	BPRRCC1105_06G03660	Eukaryota; Alveolata	na	2	Perkinsus marinus ATCC 50983	Perkinsus marinus ATCC 50983 Perkinsus marinus ATCC 50983	0.84
beta-galactoside alpha-2,6-sialyltransferase 2;;	galactoside alpha 2,6-sialyltransferase ST6Gal II	Bathy06g03780	BPRRCC1105_06G03820	Eukaryota; Fungi/Metazoa group	na	22	Pan troglodytes	Pan troglodytes Homo sapiens Homo sapiens Nomascus leucogenys Nomascus leucogenys Homo sapiens Homo sapiens Pongo abelii Callithrix jacchus Oryctolagus cuniculus Ailuropoda melanoleuca Bos taurus Bos taurus Rattus norvegicus Monodelphis domestica Callorhinchus milii Danio rerio Oryzias latipes Gasterosteus aculeatus Takifugu rubripes Branchiostoma floridae Tribolium castaneum	0.83
predicted protein;;	ubiquitin-conjugating enzyme E2, J2 homolog (yeast), isoform CRA	Bathy06g03970	BPRRCC1105_06G04010	Eukaryota; Fungi/Metazoa group	57	1	Oikopleura dioica	Oikopleura dioica	0.94
transmembrane protein 165;;	transmembrane protein htp-1 related	Bathy06g04570	BPRRCC1105_06G04610	Eukaryota; Alveolata	47	1	Perkinsus marinus ATCC 50983	Perkinsus marinus ATCC 50983	0.69
predicted protein;;	UPF0016 domain protein, putative	Bathy06g04580	BPRRCC1105_06G04620	Eukaryota; stramenopiles	100	2	Thalassiosira pseudonana CCMP1335	Thalassiosira pseudonana CCMP1335 Albugo laibachii Nc14	0.41
vacuolar membrane PQ loop repeat protein;;	Cystinosin/ERS1p repeat (ISS)	Bathy06g04600	BPRRCC1105_06G04640	Eukaryota; Fungi/Metazoa group	83	8	Ciona intestinalis	Ciona intestinalis Branchiostoma floridae Brugia malayi Loa loa Angiostrongylus cantonensis Caenorhabditis briggsae Caenorhabditis elegans Caenorhabditis remanei	0.58
unnamed protein product;;	box C/D snoRNA protein 1 isoform	Bathy06g05000	BPRRCC1105_06G05040	Eukaryota; Fungi/Metazoa group	49	1	Oikopleura dioica	Oikopleura dioica	1.19
predicted protein;;	Peptidase M23	Bathy06g05180	BPRRCC1105_06G05220	Eukaryota; stramenopiles	singleton	1	Phaeodactylum tricornutum CCAP 1055/1	Phaeodactylum tricornutum CCAP 1055/1	na
predicted protein;;	Possible oxidoreductase (ISS)	Bathy07g00250	BPRRCC1105_07G00250	Eukaryota; stramenopiles	70	1	Ectocarpus siliculosus	Ectocarpus siliculosus	0.84
chromosome segregation protein SMC;;		Bathy07g00460	BPRRCC1105_07G00460	Eukaryota; Fungi/Metazoa group	33	1	Candida albicans WO-1	Candida albicans WO-1	0.87
unnamed protein product (Partial);;	bacterial surface protein containing 26-residue repeat	Bathy07g00800	BPRRCC1105_07G00800	Bacteria; Bacteroidetes/Chlorobi group	43	1	Flavobacteria bacterium MS024-2A	Flavobacteria bacterium MS024-2A	0.81
predicted protein;;	suppressor of phya-105 1	Bathy07g01010	BPRRCC1105_07G01010	Eukaryota; Fungi/Metazoa group	100	1	Tetraodon nigroviridis	Tetraodon nigroviridis	0.62
Solute:Sodium symporter family;;	Solute:Sodium symporter family	Bathy07g01240	BPRRCC1105_07G01240	Eukaryota; stramenopiles	singleton	1	Phaeodactylum tricornutum CCAP 1055/1	Phaeodactylum tricornutum CCAP 1055/1	na
lipase maturation factor 2;;	transmembrane protein 153, isoform CRA	Bathy07g01340	BPRRCC1105_07G01340	Eukaryota; Fungi/Metazoa group	60	6	Trichoplax adhaerens	Trichoplax adhaerens Hydra vulgaris Strongylocentrotus purpuratus Branchiostoma floridae Danio rerio Tetraodon nigroviridis	0.55
PREDICTED: similar to predicted protein;;	ankyrin containing protein (ISS)	Bathy07g01420	BPRRCC1105_07G01420	Eukaryota; stramenopiles	100	1	Ectocarpus siliculosus	Ectocarpus siliculosus	1.51
predicted protein;;	bacterial surface protein containing 26-residue repeat	Bathy07g01860	BPRRCC1105_07G01860	Bacteria; Bacteroidetes/Chlorobi group	24	1	Sphingobacterium spiritivorum ATCC 33861	Sphingobacterium spiritivorum ATCC 33861	0.05
cation diffusion facilitator family transporter;;	Mitochondrial metal transporter 2	Bathy07g02320	BPRRCC1105_07G02320	Eukaryota; stramenopiles	42	2	Phytophthora infestans T30-4	Phytophthora infestans T30-4 Phytophthora infestans T30-4	0.74
predicted protein;;	conserved hypothetical integrative conjugal element protein	Bathy07g02400	BPRRCC1105_07G02400	Bacteria; Tenericutes	16	2	Mycoplasma agalactiae	Mycoplasma agalactiae Mycoplasma capricolum subsp. capricolum ATCC 27343	0.29
hypothetical protein AURANDRAFT_64988;;		Bathy07g02640	BPRRCC1105_07G02640	Eukaryota; stramenopiles	singleton	1	Aureococcus anophagefferens	Aureococcus anophagefferens	na
predicted protein;;	protein EP58, contains filamin rod domain and KDEL motif	Bathy07g02960	BPRRCC1105_07G02960	Eukaryota; stramenopiles	97	3	Thalassiosira pseudonana CCMP1335	Thalassiosira pseudonana CCMP1335 Thalassiosira pseudonana CCMP1335 Thalassiosira pseudonana CCMP1335	0.58
predicted protein;;	mCG7517, isoform CRA	Bathy07g03190	BPRRCC1105_07G03190	Eukaryota; Choanoflagellida	46	1	Salpingoeca sp. ATCC 50818	Salpingoeca sp. ATCC 50818	1.01
predicted protein;;		Bathy07g03330	BPRRCC1105_07G03330	Eukaryota; stramenopiles	singleton	1	Thalassiosira pseudonana CCMP1335	Thalassiosira pseudonana CCMP1335	na
predicted protein;;	Thioredoxin (ISS)	Bathy07g03470	BPRRCC1105_07G03470	Eukaryota; stramenopiles	69	1	Aureococcus anophagefferens	Aureococcus anophagefferens	0.28
predicted protein;;	Carboxypeptidase Y homolog A	Bathy07g03520	BPRRCC1105_07G03520	Eukaryota; stramenopiles	91	1	Phaeodactylum tricornutum CCAP 1055/1	Phaeodactylum tricornutum CCAP 1055/1	0.7
predicted protein;;	ankyrin containing protein (ISS)	Bathy07g03760	BPRRCC1105_07G03760	Eukaryota; stramenopiles	54	1	Ectocarpus siliculosus	Ectocarpus siliculosus	0.77
predicted protein;;	ankyrin containing protein (ISS)	Bathy07g03800	BPRRCC1105_07G03800	Eukaryota; stramenopiles	25	1	Ectocarpus siliculosus	Ectocarpus siliculosus	0.96
predicted protein;;	RING finger protein	Bathy07g03900	BPRRCC1105_07G03900	Eukaryota; Fungi/Metazoa group	39	2	Schizosaccharomyces japonicus yFS275	Schizosaccharomyces japonicus yFS275 Schizosaccharomyces pombe	0.44
predicted protein;;	potential peroxisomal protein import protein	Bathy07g04470	BPRRCC1105_07G04470	Eukaryota; Alveolata	73	1	Cryptosporidium muris RN66	Cryptosporidium muris RN66	0.45
PREDICTED: hypothetical protein, partial;;		Bathy08g00300	BPRRCC1105_08G00300	Eukaryota; Fungi/Metazoa group	17	1	Tetraodon nigroviridis	Tetraodon nigroviridis	0.62
unknown protein;;		Bathy08g00320	BPRRCC1105_08G00320	Eukaryota; Fungi	singleton	1	Grosmannia clavigera kw1407	Grosmannia clavigera kw1407	na
predicted protein;;	Mitotic-spindle organizing protein	Bathy08g00420	BPRRCC1105_08G00420	Eukaryota; Alveolata	32	1	Babesia bovis T2Bo	Babesia bovis T2Bo	0.48
hypothetical protein NAEGRDRAFT_78502;;		Bathy08g00590	BPRRCC1105_08G00590	Eukaryota; Heterolobosea	singleton	1	Naegleria gruberi strain NEG-M	Naegleria gruberi strain NEG-M	na
hypothetical protein SBI_01908;;	putative intracellular protein transport protein USO1	Bathy08g00900	BPRRCC1105_08G00900	Bacteria; Actinobacteria	singleton	1	Streptomyces bingchenggensis BCW-1	Streptomyces bingchenggensis BCW-1	na
unnamed protein product;;	myosin, heavy polypeptide 7B, cardiac muscle, beta, isoform CRA	Bathy08g01250	BPRRCC1105_08G01250	Bacteria; Firmicutes	100	1	Anaerococcus hydrogenalis ACS-025-V-Sch4	Anaerococcus hydrogenalis ACS-025-V-Sch4	0.54
predicted protein;;	king tubby, isoform	Bathy08g01320	BPRRCC1105_08G01320	Eukaryota; Heterolobosea	40	1	Naegleria gruberi strain NEG-M	Naegleria gruberi strain NEG-M	0.74
predicted protein;;	phospholipase D6	Bathy08g01390	BPRRCC1105_08G01390	Eukaryota; Ichthyosporea	42	1	Capsaspora owczarzaki ATCC 30864	Capsaspora owczarzaki ATCC 30864	0.57
predicted protein;;	tRNA methyltransferase 112 homolog	Bathy08g01500	BPRRCC1105_08G01500	Eukaryota; stramenopiles	28	2	Phytophthora infestans T30-4	Phytophthora infestans T30-4 Albugo laibachii Nc14	0.71
SNF2 family helicase/ATPase (Ino80), putative;;	putative DNA helicase INO80 complex homolog 1	Bathy08g01550	BPRRCC1105_08G01550	Eukaryota; Ichthyosporea	singleton	1	Capsaspora owczarzaki ATCC 30864	Capsaspora owczarzaki ATCC 30864	na
hypothetical protein BRAFLDRAFT_107250;;		Bathy08g01690	BPRRCC1105_08G01690	Eukaryota; Fungi/Metazoa group	na	2	Ciona intestinalis	Ciona intestinalis Branchiostoma floridae	0.87
L-lactate dehydrogenase;;	L-lactate dehydrogenase (FMN-dependent) and related alpha-hydroxy acid	Bathy08g02030	BPRRCC1105_08G02040	Bacteria; Proteobacteria	98	1	Colwellia psychrerythraea 34H	Colwellia psychrerythraea 34H	0.83
hypothetical protein BuboB_26000;;		Bathy08g02130	BPRRCC1105_08G02140	Bacteria; Proteobacteria	100	1	Halothiobacillus neapolitanus c2	Halothiobacillus neapolitanus c2	0.24
RNA methyltransferase, TrmH family;;	SpoU rRNA Methylase family protein (ISS)	Bathy08g02230	BPRRCC1105_08G02240	Bacteria; Firmicutes	48	2	Subdoligranulum variabile DSM 15176	Subdoligranulum variabile DSM 15176 Leuconostoc pseudomesenteroides KCTC 3652	0.6
hypothetical protein Ftrac_3299;;		Bathy08g02280	BPRRCC1105_08G02290	Bacteria; Bacteroidetes	singleton	1	Marivirga tractuosa DSM 4126	Marivirga tractuosa DSM 4126	na
unknown protein;;	ST8 alpha-N-acetyl-neuraminide alpha-2,8-sialyltransferase	Bathy08g02300	BPRRCC1105_08G02310	Eukaryota; Fungi/Metazoa group	na	2	Branchiostoma floridae	Branchiostoma floridae Branchiostoma floridae	0.5
cleft lip and palate transmembrane protein 1- like protein;;	cleft lip and palate associated transmembrane protein 1, putative	Bathy08g02310	BPRRCC1105_08G02320	Eukaryota; Choanoflagellida	99	1	Salpingoeca sp. ATCC 50818	Salpingoeca sp. ATCC 50818	0.76
SWI/SNF transcription activation complex subunit (ISS);;		Bathy08g02490	BPRRCC1105_08G02500	Eukaryota; Fungi/Metazoa group	100	1	Coprinopsis cinerea okayama7#130	Coprinopsis cinerea okayama7#130	0.36
predicted protein;;	lipopolysaccharide-responsive and beige-like anchor protein isoform	Bathy08g02790	BPRRCC1105_08G02800	Eukaryota; Ichthyosporea	83	1	Capsaspora owczarzaki ATCC 30864	Capsaspora owczarzaki ATCC 30864	0.2
alpha-2,3-sialyltransferase ST3Gal I-r2;;		Bathy08g02940	BPRRCC1105_08G02950	Eukaryota; Fungi/Metazoa group	na	2	Danio rerio	Danio rerio Danio rerio	0.47
unknown protein;;		Bathy08g03030	BPRRCC1105_08G03040	Eukaryota; Fungi	singleton	1	Batrachochytrium dendrobatidis JAM81	Batrachochytrium dendrobatidis JAM81	na
PREDICTED: similar to predicted protein;;		Bathy08g03100	BPRRCC1105_08G03110	Eukaryota; Fungi/Metazoa group	25	1	Acyrthosiphon pisum	Acyrthosiphon pisum	1.02
predicted protein;;		Bathy08g03220	BPRRCC1105_08G03230	Eukaryota; Fungi/Metazoa group	singleton	1	Nematostella vectensis	Nematostella vectensis	na
PREDICTED: similar to predicted protein;;	ankyrin containing protein (ISS)	Bathy08g03400	BPRRCC1105_08G03410	Eukaryota; Fungi/Metazoa group	64	4	Acyrthosiphon pisum	Acyrthosiphon pisum Acyrthosiphon pisum Acyrthosiphon pisum Acyrthosiphon pisum	0.79
VCBS;;		Bathy08g03630	BPRRCC1105_08G03640	Bacteria; Actinobacteria	singleton	1	Micromonospora sp. ATCC 39149	Micromonospora sp. ATCC 39149	na
lipoprotein;;	bacterial surface protein 26-residue repeat protein (3 repeats)	Bathy08g03860	BPRRCC1105_08G03870	Eukaryota; stramenopiles	27	1	Phaeodactylum tricornutum CCAP 1055/1	Phaeodactylum tricornutum CCAP 1055/1	0.22
predicted protein;;	conserved hypothetical integrative conjugal element protein	Bathy08g03870	BPRRCC1105_08G03880	Bacteria; Tenericutes	0	1	Mycoplasma mycoides subsp. mycoides SC str. PG1	Mycoplasma mycoides subsp. mycoides SC str. PG1	0.35
predicted protein;;	galactoside alpha-2,6-sialyltransferase 2	Bathy08g04180	BPRRCC1105_08G04190	Eukaryota; Fungi/Metazoa group	100	5	Nomascus leucogenys	Nomascus leucogenys Nomascus leucogenys Ornithorhynchus anatinus Anolis carolinensis Anolis carolinensis	0.81
CMP-N-acetylneuraminate-poly-alpha-2,8-sialyltran sferase;;	ST6	Bathy08g04720	BPRRCC1105_08G04730	Eukaryota; Fungi/Metazoa group	20	44	Sus scrofa	Sus scrofa Bos taurus Ailuropoda melanoleuca Equus caballus Homo sapiens Macaca mulatta Bos taurus Mesocricetus auratus Oryctolagus cuniculus Mus musculus Mus musculus Mus musculus Mus musculus Rattus norvegicus Rattus norvegicus Monodelphis domestica Anolis carolinensis Taeniopygia guttata Gallus gallus Xenopus (Silurana) tropicalis Danio rerio Danio rerio Danio rerio Oncorhynchus mykiss Callorh…	0.21
predicted protein;;	RING-H2 zinc finger protein-like	Bathy08g04780	BPRRCC1105_08G04790	Eukaryota; Alveolata	52	1	Tetrahymena thermophila	Tetrahymena thermophila	0.12
hypothetical protein BRAFLDRAFT_85664;;	thrombospondin type 1 repeat-containing protein 2 precursor	Bathy09g00070	BPRRCC1105_09G00070	Eukaryota; Fungi/Metazoa group	61	1	Saccoglossus kowalevskii	Saccoglossus kowalevskii	0.55
BET3 family protein;;	transport protein particle component, Bet3 containing protein	Bathy09g00130	BPRRCC1105_09G00130	Eukaryota; Fungi/Metazoa group	55	1	Candida glabrata CBS 138	Candida glabrata CBS 138	0.59
short-chain dehydrogenase/reductase SDR;;	oxidoreductase, short chain dehydrogenase/ (ISS)	Bathy09g00340	BPRRCC1105_09G00340	Eukaryota; stramenopiles	56	1	Ectocarpus siliculosus	Ectocarpus siliculosus	0.65
EsV-1-12;;		Bathy09g00620	BPRRCC1105_09G00620	Eukaryota; stramenopiles	na	5	Ectocarpus siliculosus	Ectocarpus siliculosus Ectocarpus siliculosus Ectocarpus siliculosus Ectocarpus siliculosus Ectocarpus siliculosus	0.23
poly(A) polymerase I;;	Poly(A) polymerase (PAP) (Plasmid copy number protein)	Bathy09g00800	BPRRCC1105_09G00800	Bacteria; Proteobacteria	73	87	Burkholderia pseudomallei 91	Burkholderia pseudomallei 91 Burkholderia pseudomallei NCTC 13177 Burkholderia pseudomallei 14 Burkholderia pseudomallei 9 Burkholderia pseudomallei K96243 Burkholderia pseudomallei B7210 Burkholderia pseudomallei 112 Burkholderia mallei ATCC 23344 Burkholderia pseudomallei 305 Burkholderia pseudomallei BCC215 Burkholderia pseudomallei 7894 Burkholderia pseudomallei DM98 Burkholderia thailandensi…	0.51
predicted protein;;	S-transferase, C-terminal domain protein	Bathy09g01220	BPRRCC1105_09G01220	Eukaryota; stramenopiles	57	1	Aureococcus anophagefferens	Aureococcus anophagefferens	0.85
unknown protein;;		Bathy09g01270	BPRRCC1105_09G01270	Eukaryota; Metazoa	singleton	1	Harpegnathos saltator	Harpegnathos saltator	na
predicted protein;;	ataxin-1 ubiquitin-like interacting protein	Bathy09g01490	BPRRCC1105_09G01490	Eukaryota; Heterolobosea	singleton	1	Naegleria gruberi strain NEG-M	Naegleria gruberi strain NEG-M	na
predicted protein;;		Bathy09g01550	BPRRCC1105_09G01550	Eukaryota; stramenopiles	55	3	Aureococcus anophagefferens	Aureococcus anophagefferens Phaeodactylum tricornutum CCAP 1055/1 Thalassiosira pseudonana CCMP1335	0.69
potassium/sodium hyperpolarization-activated cyclic nucleotide-gated channel 4;;	hyperpolarization-activated ion channel variant DMIH	Bathy09g01910	BPRRCC1105_09G01910	Eukaryota; Fungi/Metazoa group	100	1	Nematostella vectensis	Nematostella vectensis	0.98
hypothetical protein THAPSDRAFT_bd686;;	GPI mannosyltransferase 4, putative	Bathy09g02370	BPRRCC1105_09G02370	Eukaryota; stramenopiles	singleton	1	Thalassiosira pseudonana CCMP1335	Thalassiosira pseudonana CCMP1335	na
chaoptin, putative;;		Bathy09g02380	BPRRCC1105_09G02380	Eukaryota; Fungi/Metazoa group	100	1	Pediculus humanus corporis	Pediculus humanus corporis	0.82
PREDICTED: similar to Zinc finger protein 271 (Zinc finger protein 7) (HZF7) (Zinc finger protein ZNFphex133) (Epstein-Barr virus-induced zinc finger protein) (ZNF-EB) (CT-ZFP48) (Zinc finger protein;;	zinc finger protein	Bathy09g02390	BPRRCC1105_09G02390	Eukaryota; Fungi/Metazoa group	72	1	Acyrthosiphon pisum	Acyrthosiphon pisum	0.35
tRNA (uracil-5-)-methyltransferase;;	tRNA (Uracil54-C5-)-methyltransferase	Bathy09g02750	BPRRCC1105_09G02750	Bacteria; Proteobacteria	98	41	Vibrio sp. Ex25	Vibrio sp. Ex25 Vibrio sp. Ex25 Vibrio alginolyticus 12G01 Vibrio alginolyticus 40B Vibrio sp. AND4 Vibrio harveyi 1DA3 Vibrio harveyi HY01 Vibrio harveyi ATCC BAA-1116 Vibrio parahaemolyticus RIMD 2210633 Vibrio parahaemolyticus AQ3810 Vibrio sinaloensis DSM 21326 Vibrio brasiliensis LMG 20546 Vibrio orientalis CIP 102891 Vibrio parahaemolyticus 16 Vibrio coralliilyticus ATCC BAA-450 Vibrio sp. …	0.73
PREDICTED: similar to predicted protein;;		Bathy09g02940	BPRRCC1105_09G02940	Eukaryota; Fungi/Metazoa group	73	1	Acyrthosiphon pisum	Acyrthosiphon pisum	0.52
PREDICTED: similar to Zinc finger protein 271 (Zinc finger protein 7) (HZF7) (Zinc finger protein ZNFphex133) (Epstein-Barr virus-induced zinc finger protein) (ZNF-EB) (CT-ZFP48) (Zinc finger protein;;	finger protein 502-like	Bathy09g03240	BPRRCC1105_09G03240	Eukaryota; Fungi/Metazoa group	34	1	Acyrthosiphon pisum	Acyrthosiphon pisum	1.02
unnamed protein product;;	putative IQ calmodulin-binding motif domain-containing protein	Bathy09g03360	BPRRCC1105_09G03360	Eukaryota; Alveolata	0	1	Neospora caninum Liverpool	Neospora caninum Liverpool	0.39
peptidyl-prolyl cis-trans isomerase-like 1;;	peptidylprolyl cistrans isomerase ppi1 putative	Bathy09g03490	BPRRCC1105_09G03490	Eukaryota; Fungi/Metazoa group	20	1	Tuber melanosporum Mel28	Tuber melanosporum Mel28	1.03
unnamed protein product;;	Nuclear prelamin A recognition factor-like protein	Bathy09g03880	BPRRCC1105_09G03880	Eukaryota; Fungi/Metazoa group	71	1	Candida glabrata CBS 138	Candida glabrata CBS 138	0.52
ubiquitin-activating enzyme E1, putative;;		Bathy09g03920	BPRRCC1105_09G03920	Eukaryota; Euglenozoa	singleton	1	Trypanosoma cruzi	Trypanosoma cruzi	na
beta-galactoside alpha-2,6-sialyltransferase 2;;	galactoside alpha 2,6-sialyltransferase ST6Gal II	Bathy09g03940	BPRRCC1105_09G03940	Eukaryota; Fungi/Metazoa group	54	47	Pongo abelii	Pongo abelii Pan troglodytes Callithrix jacchus Macaca mulatta Homo sapiens Nomascus leucogenys Homo sapiens Nomascus leucogenys Homo sapiens Homo sapiens Oryctolagus cuniculus Ailuropoda melanoleuca Bos taurus Bos taurus Bos taurus Sus scrofa Mus musculus Mus musculus Rattus norvegicus Ornithorhynchus anatinus Gallus gallus Gallus gallus Taeniopygia guttata Taeniopygia guttata Meleagris gallopav…	0.42
PREDICTED: similar to Zinc finger protein 271 (Zinc finger protein 7) (HZF7) (Zinc finger protein ZNFphex133) (Epstein-Barr virus-induced zinc finger protein) (ZNF-EB) (CT-ZFP48) (Zinc finger protein;;	zinc finger protein 80	Bathy09g03960	BPRRCC1105_09G03960	Eukaryota; Fungi/Metazoa group	80	7	Branchiostoma floridae	Branchiostoma floridae Branchiostoma floridae Branchiostoma floridae Branchiostoma floridae Saccoglossus kowalevskii Ailuropoda melanoleuca Acyrthosiphon pisum	0.99
PREDICTED: similar to Zinc finger protein 271 (Zinc finger protein 7) (HZF7) (Zinc finger protein ZNFphex133) (Epstein-Barr virus-induced zinc finger protein) (ZNF-EB) (CT-ZFP48) (Zinc finger protein;;	KRAB box and zinc finger C2H2 type domain containing protein	Bathy09g04040	BPRRCC1105_09G04040	Eukaryota; Fungi/Metazoa group	94	1	Acyrthosiphon pisum	Acyrthosiphon pisum	0.91
pyrazinamidase/nicotinamidase;;	bifunctional protein [Includes: pyrazinamidase (PZAase) nicotinamidase (Nicotine deamidase)]	Bathy09g04100	BPRRCC1105_09G04100	Eukaryota; Alveolata	26	2	Perkinsus marinus ATCC 50983	Perkinsus marinus ATCC 50983 Perkinsus marinus ATCC 50983	0.64
hypothetical protein;;	tRNA-specific adenosine deaminase-like protein 3	Bathy09g04130	BPRRCC1105_09G04130	Eukaryota; Fungi/Metazoa group	76	12	Drosophila yakuba	Drosophila yakuba Drosophila sechellia Drosophila simulans Drosophila melanogaster Drosophila erecta Drosophila ananassae Drosophila persimilis Drosophila pseudoobscura pseudoobscura Drosophila willistoni Drosophila virilis Drosophila grimshawi Drosophila mojavensis	0.81
PREDICTED: similar to Zinc finger protein 271 (Zinc finger protein 7) (HZF7) (Zinc finger protein ZNFphex133) (Epstein-Barr virus-induced zinc finger protein) (ZNF-EB) (CT-ZFP48) (Zinc finger protein;;	zinc finger protein 62 homolog isoform	Bathy09g04220	BPRRCC1105_09G04220	Eukaryota; Fungi/Metazoa group	52	3	Saccoglossus kowalevskii	Saccoglossus kowalevskii Saccoglossus kowalevskii Saccoglossus kowalevskii	1.21
DNA-directed RNA polymerase III subunit RPC10;;	putative DNA directed RNA polymerase III polypeptide K variant 1	Bathy09g04230	BPRRCC1105_09G04230	Eukaryota; Fungi/Metazoa group	58	1	Tribolium castaneum	Tribolium castaneum	0.76
predicted protein;;	DNA topoisomerase III alpha, putative (ISS)	Bathy09g04290	BPRRCC1105_09G04290	Eukaryota; Alveolata	94	1	Plasmodium vivax SaI-1	Plasmodium vivax SaI-1	0.76
ubiquitous surface protein A1 UspA1;;	ubiquitous surface protein A1 UspA1	Bathy10g00140	BPRRCC1105_10G00140	Bacteria; Proteobacteria	86	7	Moraxella catarrhalis BC1	Moraxella catarrhalis BC1 Moraxella catarrhalis CO72 Moraxella catarrhalis Moraxella catarrhalis Moraxella catarrhalis RH4 Moraxella catarrhalis 101P30B1 Moraxella catarrhalis 12P80B1	0.49
predicted protein;;	Ankyrin Repeat Protein	Bathy10g00220	BPRRCC1105_10G00220	Eukaryota; Fungi/Metazoa group	72	1	Nematostella vectensis	Nematostella vectensis	0.24
predicted protein;;	Biotin/lipoate A/B protein ligase family	Bathy10g00430	BPRRCC1105_10G00430	Eukaryota; stramenopiles	100	2	Albugo laibachii Nc14	Albugo laibachii Nc14 Aureococcus anophagefferens	0.74
predicted protein;;	plant-unique Rab5 homolog	Bathy10g00570	BPRRCC1105_10G00570	Eukaryota; Fungi/Metazoa group	67	2	Ashbya gossypii ATCC 10895	Ashbya gossypii ATCC 10895 Vanderwaltozyma polyspora DSM 70294	0.51
predicted protein;;		Bathy10g00650	BPRRCC1105_10G00650	Eukaryota; stramenopiles	37	3	Thalassiosira pseudonana CCMP1335	Thalassiosira pseudonana CCMP1335 Aureococcus anophagefferens Ectocarpus siliculosus	0.44
predicted protein;;	protein phosphatase, Mg2+/Mn2+ dependent, 1G	Bathy10g00750	BPRRCC1105_10G00750	Eukaryota; Alveolata	63	1	Neospora caninum Liverpool	Neospora caninum Liverpool	0.53
succinate-semialdehyde dehydrogenase;;	putative succinate-semialdehyde dehydrogenase (NAD(P)+) protein	Bathy10g00850	BPRRCC1105_10G00850	Bacteria; Proteobacteria	59	1	Hirschia baltica ATCC 49814	Hirschia baltica ATCC 49814	0.75
U5 small nuclear ribonucleoprotein 40 kDa protein;;	apoptotic peptidase activating factor 1, isoform CRA	Bathy10g00890	BPRRCC1105_10G00890	Eukaryota; stramenopiles	singleton	1	Albugo laibachii Nc14	Albugo laibachii Nc14	na
HesA/MoeB/ThiF family protein;;	molybdopterin/thiamine biosynthesis family protein	Bathy10g00980	BPRRCC1105_10G00980	Bacteria; Proteobacteria	94	21	Shewanella sp. MR-4	Shewanella sp. MR-4 Shewanella sp. MR-7 Shewanella sp. ANA-3 Shewanella oneidensis MR-1 Shewanella sp. HN-41 Shewanella baltica OS185 Shewanella baltica OS155 Shewanella baltica OS195 Shewanella sp. W3-18-1 Shewanella putrefaciens CN-32 Shewanella frigidimarina NCIMB 400 Shewanella denitrificans OS217 Shewanella sediminis HAW-EB3 Shewanella benthica KT99 Shewanella violacea DSS12 Shewanella woody…	0.39
glycosyl transferase family 2;;	glycosyl transferase, group 1/glycosyl transferase, group 2	Bathy10g01090	BPRRCC1105_10G01090	Eukaryota; Amoebozoa	na	2	Dictyostelium purpureum	Dictyostelium purpureum Polysphondylium pallidum PN500	0.83
DNA-3-methyladenine glycosylase I;;	methyladenine glycosylase 1 (DNA-3-methyladenineglycosylase I)	Bathy10g01550	BPRRCC1105_10G01550	Bacteria; Proteobacteria	99	90	Escherichia coli MS 21-1	Escherichia coli MS 21-1 Escherichia coli M863 Escherichia coli MS 187-1 Escherichia coli 101-1 Shigella dysenteriae Sd197 Shigella boydii CDC 3083-94 Shigella boydii Sb227 Escherichia coli O157:H7 str. EC4113 Escherichia coli O55:H7 str. 3256-97 Escherichia coli O157:H7 EDL933 Shigella boydii ATCC 9905 Escherichia coli str. K-12 substr. MG1655 Escherichia sp. 1_1_43 Escherichia coli H736 Escheri…	0.76
PREDICTED: similar to predicted protein;;	ankyrin containing protein (ISS)	Bathy10g01710	BPRRCC1105_10G01710	Eukaryota; stramenopiles	78	1	Ectocarpus siliculosus	Ectocarpus siliculosus	0.94
pantoate--beta-alanine ligase;;	bifunctional pantoate ligase/cytidylate	Bathy10g01860	BPRRCC1105_10G01860	Bacteria; Proteobacteria	37	2	Candidatus Ruthia magnifica str. Cm (Calyptogena magnifica)	Candidatus Ruthia magnifica str. Cm (Calyptogena magnifica) Candidatus Vesicomyosocius okutanii HA	0.82
predicted protein;;	serine/arginine-rich protein specific kinase SRPK	Bathy10g02090	BPRRCC1105_10G02090	Eukaryota; Euglenozoa	46	5	Leishmania donovani	Leishmania donovani Leishmania mexicana MHOM/GT/2001/U1103 Leishmania infantum JPCM5 Leishmania major strain Friedlin Leishmania braziliensis MHOM/BR/75/M2904	0.79
hypothetical protein;;	membrane associated protein	Bathy10g02120	BPRRCC1105_10G02120	Eukaryota; Parabasalia	0	1	Trichomonas vaginalis G3	Trichomonas vaginalis G3	0.59
predicted protein;;	galactoside alpha 2,6-sialyltransferase ST6Gal I	Bathy10g02190	BPRRCC1105_10G02190	Eukaryota; Fungi/Metazoa group	46	68	Macaca mulatta	Macaca mulatta Homo sapiens Homo sapiens Nomascus leucogenys Nomascus leucogenys Homo sapiens Homo sapiens Pongo abelii Pan troglodytes Callithrix jacchus Oryctolagus cuniculus Ailuropoda melanoleuca Bos taurus Bos taurus Bos taurus Sus scrofa Mus musculus Mus musculus Rattus norvegicus Ornithorhynchus anatinus Gallus gallus Gallus gallus Taeniopygia guttata Taeniopygia guttata Meleagris gallopav…	0.52
predicted protein;;	Histone deacetylase superfamily (ISS)	Bathy10g02260	BPRRCC1105_10G02260	Eukaryota; stramenopiles	45	1	Phaeodactylum tricornutum CCAP 1055/1	Phaeodactylum tricornutum CCAP 1055/1	0.43
hypothetical protein;;		Bathy10g02280	BPRRCC1105_10G02280	Eukaryota; Amoebozoa	singleton	1	Entamoeba histolytica HM-1:IMSS	Entamoeba histolytica HM-1:IMSS	na
unknown protein;;		Bathy10g02610	BPRRCC1105_10G02610	Eukaryota; stramenopiles	singleton	1	Phytophthora infestans T30-4	Phytophthora infestans T30-4	na
hypothetical protein DICPUDRAFT_87341;;	IPT/TIG domain-containing protein	Bathy10g02860	BPRRCC1105_10G02860	Eukaryota; Amoebozoa	71	3	Dictyostelium fasciculatum	Dictyostelium fasciculatum Dictyostelium discoideum AX4 Dictyostelium purpureum	0.65
predicted protein;;	2-hydroxy-6-oxohepta-24-dienoate hydrolase	Bathy10g02890	BPRRCC1105_10G02890	Eukaryota; stramenopiles	77	1	Ectocarpus siliculosus	Ectocarpus siliculosus	0.95
PREDICTED: similar to Zinc finger protein 271 (Zinc finger protein 7) (HZF7) (Zinc finger protein ZNFphex133) (Epstein-Barr virus-induced zinc finger protein) (ZNF-EB) (CT-ZFP48) (Zinc finger protein;;		Bathy10g02910	BPRRCC1105_10G02910	Eukaryota; Fungi/Metazoa group	62	8	Branchiostoma floridae	Branchiostoma floridae Branchiostoma floridae Branchiostoma floridae Branchiostoma floridae Saccoglossus kowalevskii Saccoglossus kowalevskii Saccoglossus kowalevskii Saccoglossus kowalevskii	1.05
Snf2 family protein;;	DsDNA-dependent ATPase Rad54	Bathy10g03340	BPRRCC1105_10G03350	Eukaryota; Fungi	singleton	1	Serpula lacrymans var. lacrymans S7.3	Serpula lacrymans var. lacrymans S7.3	na
pyruvate phosphate dikinase;;	C4-specific pyruvate orthophosphate dikinase	Bathy10g03660	BPRRCC1105_10G03670	Eukaryota; stramenopiles	99	1	Phaeodactylum tricornutum CCAP 1055/1	Phaeodactylum tricornutum CCAP 1055/1	0.83
predicted protein;;		Bathy10g03870	BPRRCC1105_10G03880	Bacteria; Planctomycetes	88	1	Planctomyces limnophilus DSM 3776	Planctomyces limnophilus DSM 3776	0.66
thioredoxin;;	putative thioredoxin 2 variant 1	Bathy11g00360	BPRRCC1105_11G00330	Eukaryota; Alveolata	69	1	Tetrahymena thermophila	Tetrahymena thermophila	0.3
PREDICTED: similar to Zinc finger protein 271 (Zinc finger protein 7) (HZF7) (Zinc finger protein ZNFphex133) (Epstein-Barr virus-induced zinc finger protein) (ZNF-EB) (CT-ZFP48) (Zinc finger protein;;	zinc finger protein	Bathy11g01580	BPRRCC1105_11G01520	Eukaryota; Fungi/Metazoa group	37	1	Acyrthosiphon pisum	Acyrthosiphon pisum	1.19
predicted protein;;	mitochondrial inner membrane peptidase complex catalytic subunit	Bathy11g01590	BPRRCC1105_11G01530	Eukaryota; stramenopiles	50	1	Aureococcus anophagefferens	Aureococcus anophagefferens	0.52
PREDICTED: zinc finger protein 347-like;;	zinc finger protein 62 homolog isoform	Bathy11g01700	BPRRCC1105_11G01640	Eukaryota; Fungi/Metazoa group	41	1	Ciona intestinalis	Ciona intestinalis	0.95
predicted protein;;	dihydrouridine synthase 3-like (S. cerevisiae), isoform CRA_d	Bathy11g01730	BPRRCC1105_11G01670	Eukaryota; Alveolata	73	1	Cryptosporidium muris RN66	Cryptosporidium muris RN66	0.72
PREDICTED: similar to predicted protein;;	ankyrin containing protein (ISS)	Bathy11g01830	BPRRCC1105_11G01770	Eukaryota; stramenopiles	52	1	Ectocarpus siliculosus	Ectocarpus siliculosus	0.99
PREDICTED: similar to Zinc finger protein 271 (Zinc finger protein 7) (HZF7) (Zinc finger protein ZNFphex133) (Epstein-Barr virus-induced zinc finger protein) (ZNF-EB) (CT-ZFP48) (Zinc finger protein;;	finger protein 502-like	Bathy11g01860	BPRRCC1105_11G01800	Eukaryota; Fungi/Metazoa group	14	1	Saccoglossus kowalevskii	Saccoglossus kowalevskii	1.53
hypothetical protein;;		Bathy11g01920	BPRRCC1105_11G01860	Bacteria; Bacteroidetes/Chlorobi group	100	1	Flavobacteria bacterium BBFL7	Flavobacteria bacterium BBFL7	0.19
conserved hypothetical protein;;	DUF159 domain-containing protein	Bathy11g02070	BPRRCC1105_11G02010	Eukaryota; stramenopiles	46	1	Phytophthora infestans T30-4	Phytophthora infestans T30-4	0.72
glycosyltransferase, CAZy family GT29;;	CMP-N-acetylneuraminate-poly-alpha-2,8-sialyltransferase isoform	Bathy11g02100	BPRRCC1105_11G02040	Eukaryota; Fungi/Metazoa group	16	1	Branchiostoma floridae	Branchiostoma floridae	0.3
PREDICTED: zinc finger protein 347-like;;	zinc finger protein 470	Bathy11g02260	BPRRCC1105_11G02200	Eukaryota; Fungi/Metazoa group	42	1	Ciona intestinalis	Ciona intestinalis	1.23
hypothetical protein;;		Bathy11g02580	BPRRCC1105_11G02520	Eukaryota; Euglenozoa	singleton	1	Leishmania major strain Friedlin	Leishmania major strain Friedlin	na
predicted protein;;		Bathy11g02620	BPRRCC1105_11G02560	Eukaryota; Ichthyosporea	singleton	1	Capsaspora owczarzaki ATCC 30864	Capsaspora owczarzaki ATCC 30864	na
conserved hypothetical protein;;	peptidase C1A family protein	Bathy11g02630	BPRRCC1105_11G02570	Eukaryota; Fungi/Metazoa group	na	3	Acyrthosiphon pisum	Acyrthosiphon pisum Acyrthosiphon pisum Acyrthosiphon pisum	0.81
hypothetical protein;;		Bathy11g02840	BPRRCC1105_11G02780	Eukaryota; Fungi/Metazoa group	76	3	Branchiostoma floridae	Branchiostoma floridae Branchiostoma floridae Branchiostoma floridae	0.27
hypothetical protein;;		Bathy11g02860	BPRRCC1105_11G02800	Eukaryota; Choanoflagellida	55	1	Salpingoeca sp. ATCC 50818	Salpingoeca sp. ATCC 50818	0.12
predicted protein;;	helicase, putative DNA repair and recombination protein Pif1 homologue, mitochondrial	Bathy11g02950	BPRRCC1105_11G02890	Eukaryota; Amoebozoa	singleton	1	Dictyostelium fasciculatum	Dictyostelium fasciculatum	na
PREDICTED: similar to predicted protein;;	ankyrin containing protein (ISS)	Bathy11g03170	BPRRCC1105_11G03110	Eukaryota; stramenopiles	68	1	Ectocarpus siliculosus	Ectocarpus siliculosus	0.88
hypothetical protein;;	AGAP002737-PA	Bathy11g03360	BPRRCC1105_11G03300	Eukaryota; Parabasalia	0	1	Trichomonas vaginalis G3	Trichomonas vaginalis G3	0.91
predicted protein;;	ankyrin containing protein (ISS)	Bathy11g03570	BPRRCC1105_11G03510	Eukaryota; stramenopiles	78	1	Ectocarpus siliculosus	Ectocarpus siliculosus	0.99
ribonuclease Z;;	zinc phosphodiesterase ELAC protein 1	Bathy12g00300	BPRRCC1105_12G00300	Eukaryota; Fungi/Metazoa group	83	1	Nematostella vectensis	Nematostella vectensis	0.4
predicted protein;;	Las1-like protein	Bathy12g00430	BPRRCC1105_12G00430	Eukaryota; Fungi/Metazoa group	36	3	Malassezia globosa CBS 7966	Malassezia globosa CBS 7966 Zygosaccharomyces rouxii CBS 732 Clavispora lusitaniae ATCC 42720	0.33
PREDICTED: similar to predicted protein;;	ankyrin containing protein (ISS)	Bathy12g00580	BPRRCC1105_12G00580	Eukaryota; Fungi/Metazoa group	11	1	Acyrthosiphon pisum	Acyrthosiphon pisum	1.13
M protein repeat-containing protein;;	smooth muscle caldesmon	Bathy12g00600	BPRRCC1105_12G00600	Bacteria; Firmicutes	65	1	Anaerococcus hydrogenalis DSM 7454	Anaerococcus hydrogenalis DSM 7454	0.37
conserved Plasmodium protein, unknown function;;		Bathy12g00630	BPRRCC1105_12G00630	Eukaryota; Fungi/Metazoa group	14	2	Ixodes scapularis	Ixodes scapularis Rattus norvegicus	0.58
PREDICTED: similar to calponin-homology and microtubule-associated protein;;		Bathy12g00840	BPRRCC1105_12G00840	Eukaryota; Fungi/Metazoa group	singleton	1	Tribolium castaneum	Tribolium castaneum	na
type 2 lactosamine alpha-2,3-sialyltransferase;;	ST3 beta-galactoside alpha-2,3-sialyltransferase 6	Bathy12g00960	BPRRCC1105_12G00960	Eukaryota; Fungi/Metazoa group	72	8	Tetraodon nigroviridis	Tetraodon nigroviridis Takifugu rubripes Gasterosteus aculeatus Oryzias latipes Takifugu rubripes Danio rerio Danio rerio Tribolium castaneum	0.53
predicted protein;;	galactoside alpha 2,6-sialyltransferase ST6Gal I	Bathy12g01270	BPRRCC1105_12G01270	Eukaryota; Fungi/Metazoa group	57	49	Callithrix jacchus	Callithrix jacchus Pongo abelii Nomascus leucogenys Macaca mulatta Pan troglodytes Homo sapiens Homo sapiens Homo sapiens Nomascus leucogenys Homo sapiens Oryctolagus cuniculus Ailuropoda melanoleuca Bos taurus Bos taurus Bos taurus Sus scrofa Mus musculus Mus musculus Rattus norvegicus Ornithorhynchus anatinus Gallus gallus Meleagris gallopavo Taeniopygia guttata Taeniopygia guttata Gallus gallu…	0.41
hypothetical protein;;		Bathy12g01330	BPRRCC1105_12G01330	unclassified sequences	singleton	1	uncultured organism MedDCM-OCT-S04-C161	uncultured organism MedDCM-OCT-S04-C161	na
predicted protein;;	Voltage-gated shaker-like K+ channel, subunit beta/KCNAB (ISS)	Bathy12g01340	BPRRCC1105_12G01340	unclassified sequences	singleton	1	uncultured organism MedDCM-OCT-S04-C161	uncultured organism MedDCM-OCT-S04-C161	na
hypothetical protein;;		Bathy12g01350	BPRRCC1105_12G01350	unclassified sequences	singleton	1	uncultured organism MedDCM-OCT-S04-C161	uncultured organism MedDCM-OCT-S04-C161	na
UDP-N-acetylmuramoylalanyl-D-glutamate--2,6- diaminopimelate ligase;;	Mur-ligase, Mur-ligase-C and Mur-ligase-M domain	Bathy12g01370	BPRRCC1105_12G01370	unclassified sequences	singleton	1	uncultured organism MedDCM-OCT-S04-C161	uncultured organism MedDCM-OCT-S04-C161	na
hypothetical protein;;		Bathy12g01380	BPRRCC1105_12G01380	unclassified sequences	singleton	1	uncultured organism MedDCM-OCT-S04-C161	uncultured organism MedDCM-OCT-S04-C161	na
predicted protein;;	mitochondrial processing peptidase beta subunit, mitochondrial precursor (beta-mpp)	Bathy12g01390	BPRRCC1105_12G01390	unclassified sequences	singleton	1	uncultured organism MedDCM-OCT-S04-C161	uncultured organism MedDCM-OCT-S04-C161	na
predicted protein;;	cell surface receptor/MFS transporter	Bathy12g01780	BPRRCC1105_12G01780	Eukaryota; stramenopiles	na	2	Aureococcus anophagefferens	Aureococcus anophagefferens Phaeodactylum tricornutum CCAP 1055/1	0.71
predicted protein;;	coenzyme Q-binding protein COQ10 homolog A, mitochondrial isoform	Bathy12g01860	BPRRCC1105_12G01860	Eukaryota; stramenopiles	54	1	Albugo laibachii Nc14	Albugo laibachii Nc14	0.55
glycosyl transferase family 2;;	alpha-1,6-rhamnosyltransferase MigA	Bathy12g01940	BPRRCC1105_12G01940	Bacteria; Proteobacteria	100	1	Desulfarculus baarsii DSM 2075	Desulfarculus baarsii DSM 2075	0.54
charged multivesicular body protein 3;;	vacuolar protein sorting 24 isoform 1	Bathy12g02430	BPRRCC1105_12G02430	Eukaryota; Amoebozoa	62	1	Polysphondylium pallidum PN500	Polysphondylium pallidum PN500	0.95
unnamed protein product;;	brother of odd with entrails limited	Bathy12g02690	BPRRCC1105_12G02690	Eukaryota; Fungi/Metazoa group	78	1	Ailuropoda melanoleuca	Ailuropoda melanoleuca	0.96
predicted protein;;	In Complex With AdenosineSULFATE AMP ANALOG	Bathy12g02830	BPRRCC1105_12G02830	Eukaryota; Alveolata	23	1	Toxoplasma gondii ME49	Toxoplasma gondii ME49	0.5
hypothetical protein BRAFLDRAFT_131109;;		Bathy12g03190	BPRRCC1105_12G03200	Eukaryota; Fungi/Metazoa group	95	1	Branchiostoma floridae	Branchiostoma floridae	0.45
putative alpha-agarase precursor;;		Bathy12g03490	BPRRCC1105_12G03500	unclassified sequences	singleton	1	uncultured organism HF10_3D09	uncultured organism HF10_3D09	na
unnamed protein product;;	Remodeling and spacing factor 1	Bathy12g03590	BPRRCC1105_12G03600	Eukaryota; Fungi/Metazoa group	14	12	Pediculus humanus corporis	Pediculus humanus corporis Camponotus floridanus Acromyrmex echinatior Apis mellifera Tribolium castaneum Tribolium castaneum Anopheles darlingi Culex quinquefasciatus Aedes aegypti Anopheles gambiae str. PEST Daphnia pulex Daphnia pulex	0.07
30S ribosomal protein S18;;	30S ribosomal protein S18	Bathy13g00060	BPRRCC1105_13G00060	Bacteria; Deinococcus-Thermus	100	10	Thermus thermophilus	Thermus thermophilus Thermus thermophilus Thermus thermophilus Thermus thermophilus HB27 Thermus aquaticus Y51MC23 Deinococcus radiodurans R1 Deinococcus deserti VCD115 Deinococcus proteolyticus MRP Deinococcus maricopensis DSM 21211 Oceanithermus profundus DSM 14977	0.3
histidyl-tRNA synthetase;;	Histidyl-Trna Synthetase From Trypanosoma Cruzi	Bathy13g00440	BPRRCC1105_13G00440	Eukaryota; Heterolobosea	92	1	Naegleria gruberi strain NEG-M	Naegleria gruberi strain NEG-M	0.64
PREDICTED: similar to Zinc finger protein 271 (Zinc finger protein 7) (HZF7) (Zinc finger protein ZNFphex133) (Epstein-Barr virus-induced zinc finger protein) (ZNF-EB) (CT-ZFP48) (Zinc finger protein;;	protein for MGC	Bathy13g00550	BPRRCC1105_13G00550	Eukaryota; Fungi/Metazoa group	8	2	Acyrthosiphon pisum	Acyrthosiphon pisum Acyrthosiphon pisum	1.11
predicted protein;;	ankyrin containing protein (ISS)	Bathy13g00640	BPRRCC1105_13G00640	Eukaryota; stramenopiles	91	1	Ectocarpus siliculosus	Ectocarpus siliculosus	1.03
histone H4;;	H4_NEUCR Histone H4	Bathy13g00810	BPRRCC1105_13G00810	Eukaryota; Fungi/Metazoa group	25	1	Caligus rogercresseyi	Caligus rogercresseyi	0.95
histone H4;;	H4_NEUCR Histone H4	Bathy13g00880	BPRRCC1105_13G00880	Eukaryota; Fungi/Metazoa group	28	1	Caligus rogercresseyi	Caligus rogercresseyi	0.95
PREDICTED: similar to Zinc finger protein 271 (Zinc finger protein 7) (HZF7) (Zinc finger protein ZNFphex133) (Epstein-Barr virus-induced zinc finger protein) (ZNF-EB) (CT-ZFP48) (Zinc finger protein;;	zinc finger protein 934 isoform 1	Bathy13g01410	BPRRCC1105_13G01410	Eukaryota; Fungi/Metazoa group	95	1	Ciona intestinalis	Ciona intestinalis	1.17
predicted protein;;		Bathy13g01660	BPRRCC1105_13G01660	Eukaryota; stramenopiles	83	1	Ectocarpus siliculosus	Ectocarpus siliculosus	0.57
Unknown;;	AGAP002737-PA	Bathy13g02300	BPRRCC1105_13G02300	Eukaryota; Parabasalia	0	1	Trichomonas vaginalis G3	Trichomonas vaginalis G3	0.83
N6-adenosine-methyltransferase 70 kDa subunit;;	N6-adenosine-methyltransferase 70 kDa subunit, putative	Bathy13g02600	BPRRCC1105_13G02600	Eukaryota; Fungi/Metazoa group	52	1	Malassezia globosa CBS 7966	Malassezia globosa CBS 7966	0.64
unknown protein;;		Bathy13g02700	BPRRCC1105_13G02700	Eukaryota; Fungi/Metazoa group	singleton	1	Postia placenta Mad-698-R	Postia placenta Mad-698-R	na
predicted protein;;	root border cell-specific protein (ISS)	Bathy13g02960	BPRRCC1105_13G02960	Eukaryota; stramenopiles	58	1	Aureococcus anophagefferens	Aureococcus anophagefferens	0.69
predicted protein;;		Bathy14g00120	BPRRCC1105_14G00120	Eukaryota; stramenopiles	singleton	1	Phaeodactylum tricornutum CCAP 1055/1	Phaeodactylum tricornutum CCAP 1055/1	na
PREDICTED: similar to Protein tyrosine phosphatase, non-receptor type 9;;		Bathy14g00300	BPRRCC1105_14G00300	Eukaryota; Fungi/Metazoa group	singleton	1	Monodelphis domestica	Monodelphis domestica	na
phosducin-like protein 3;;	phosducin-like 3, isoform CRA_a	Bathy14g00310	BPRRCC1105_14G00310	Eukaryota; stramenopiles	59	1	Phaeodactylum tricornutum CCAP 1055/1	Phaeodactylum tricornutum CCAP 1055/1	0.78
hypothetical protein RPB_2776;;		Bathy14g00330	BPRRCC1105_14G00330	Bacteria; Proteobacteria	99	4	Rhodopseudomonas palustris DX-1	Rhodopseudomonas palustris DX-1 Rhodopseudomonas palustris TIE-1 Rhodopseudomonas palustris CGA009 Rhodopseudomonas palustris HaA2	0.72
PE-PGRS family protein;;		Bathy14g00410	BPRRCC1105_14G00410	Bacteria; Actinobacteria	singleton	1	Mycobacterium marinum M	Mycobacterium marinum M	na
sugar transporter;;	bicyclomycin resistance protein TcaB	Bathy14g00460	BPRRCC1105_14G00460	Bacteria; Firmicutes	100	6	Bacillus subtilis subsp. natto BEST195	Bacillus subtilis subsp. natto BEST195 Bacillus subtilis subsp. subtilis str. 168 Bacillus subtilis subsp. spizizenii ATCC 6633 Bacillus licheniformis ATCC 14580 Bacillus amyloliquefaciens DSM 7 Bacillus amyloliquefaciens FZB42	0.79
PREDICTED: similar to predicted protein;;		Bathy14g00500	BPRRCC1105_14G00500	Eukaryota; Fungi/Metazoa group	29	1	Acyrthosiphon pisum	Acyrthosiphon pisum	0.64
predicted protein;;	CRE-CYN	Bathy14g00570	BPRRCC1105_14G00570	Eukaryota; Alveolata	78	1	Perkinsus marinus ATCC 50983	Perkinsus marinus ATCC 50983	0.77
30S ribosomal protein S10;;	30S ribosomal protein S10-like	Bathy14g00720	BPRRCC1105_14G00720	Bacteria; Cyanobacteria	46	37	Cyanothece sp. PCC 7424	Cyanothece sp. PCC 7424 Microcystis aeruginosa NIES-843 Microcystis aeruginosa PCC 7806 Nostoc punctiforme PCC 73102 Cylindrospermopsis raciborskii CS-505 Synechocystis sp. PCC 6803 Microcoleus chthonoplastes PCC 7420 Synechococcus sp. PCC 7335 Synechococcus elongatus PCC 6301 Acaryochloris marina MBIC11017 Cyanothece sp. PCC 7425 Lyngbya majuscula 3L Cyanothece sp. PCC 8801 Crocosphaera watsonii…	0.76
conserved hypothetical protein;;	Uncharacterized protein yidR	Bathy14g00880	BPRRCC1105_14G00880	Bacteria; Proteobacteria	72	1	Yersinia kristensenii ATCC 33638	Yersinia kristensenii ATCC 33638	0.41
PREDICTED: similar to predicted protein;;	ankyrin containing protein (ISS)	Bathy14g00890	BPRRCC1105_14G00890	Eukaryota; stramenopiles	67	1	Ectocarpus siliculosus	Ectocarpus siliculosus	0.95
alpha-(1,6)-fucosyltransferase;;	alpha-(1,6)-fucosyltransferase	Bathy14g01070	BPRRCC1105_14G01070	Eukaryota; stramenopiles	na	2	Aureococcus anophagefferens	Aureococcus anophagefferens Aureococcus anophagefferens	0.63
serine/threonine-protein phosphatase 5;;	threonine-specific protein phosphatase and bis(5-nucleosyl)-tetraphosphatase	Bathy14g01280	BPRRCC1105_14G01280	Eukaryota; Alveolata	48	1	Theileria annulata strain Ankara	Theileria annulata strain Ankara	0.95
U3 small nucleolar RNA-associated protein 18;;	anthranilate synthase. anthranilate synthetase. chorismate lyase	Bathy14g01470	BPRRCC1105_14G01470	Eukaryota; stramenopiles	95	3	Phytophthora infestans T30-4	Phytophthora infestans T30-4 Phaeodactylum tricornutum CCAP 1055/1 Ectocarpus siliculosus	1
unknown;;	component of cytosolic 80S ribosome and 60S large subunit	Bathy14g01490	BPRRCC1105_14G01490	Eukaryota; Fungi/Metazoa group	100	15	Drosophila melanogaster	Drosophila melanogaster Drosophila melanogaster Drosophila melanogaster Drosophila yakuba Drosophila yakuba Drosophila grimshawi Drosophila melanogaster Drosophila pseudoobscura pseudoobscura Glossina morsitans morsitans Lutzomyia longipalpis Phlebotomus papatasi Culex quinquefasciatus Caligus rogercresseyi Lepeophtheirus salmonis Nematostella vectensis	1.24
tyrosyl-tRNA synthetase;;	Tyrosyl-tRNA synthetase cluster 1	Bathy14g01540	BPRRCC1105_14G01540	Bacteria; Chlamydiae/Verrucomicrobia group	42	3	Candidatus Protochlamydia amoebophila UWE25	Candidatus Protochlamydia amoebophila UWE25 Waddlia chondrophila WSU 86-1044 Parachlamydia acanthamoebae str. Hall&apos;s coccus	0.85
unknown;;	Rossmann-fold NAD(P)-binding domain-containing protein	Bathy14g01580	BPRRCC1105_14G01580	Eukaryota; stramenopiles	singleton	1	Aureococcus anophagefferens	Aureococcus anophagefferens	na
predicted protein;;	polyubiquitin binding protein (Doa1/Ufd3), putative	Bathy14g01710	BPRRCC1105_14G01710	Eukaryota; Fungi/Metazoa group	100	1	Schizosaccharomyces pombe	Schizosaccharomyces pombe	0.97
histone RNA hairpin-binding protein;;	Histone mRNA stem-loop binding protein	Bathy14g01830	BPRRCC1105_14G01830	Eukaryota; stramenopiles	22	1	Ectocarpus siliculosus	Ectocarpus siliculosus	0.66
predicted protein;;		Bathy14g01950	BPRRCC1105_14G01960	Eukaryota; Cryptophyta	50	1	Hemiselmis andersenii	Hemiselmis andersenii	0.83
predicted protein;;	holocarboxylase synthetase 2	Bathy14g02050	BPRRCC1105_14G02070	Eukaryota; stramenopiles	96	1	Phytophthora infestans T30-4	Phytophthora infestans T30-4	1.23
RNA pseudouridine synthase family protein;;	propable 16S pseudouridylate synthase (ISS)	Bathy14g02060	BPRRCC1105_14G02080	Bacteria; Chlamydiae/Verrucomicrobia group	59	1	Waddlia chondrophila WSU 86-1044	Waddlia chondrophila WSU 86-1044	0.75
molybdenum cofactor biosynthesis protein C;;	molybdenum cofactor biosynthesis pathway protein, putative	Bathy14g02080	BPRRCC1105_14G02100	Eukaryota; Fungi	25	1	Batrachochytrium dendrobatidis JAM81	Batrachochytrium dendrobatidis JAM81	0.73
N-acetyl-beta-D-glucosaminidase;;	Glycoside hydrolase, family 20, catalytic core	Bathy14g02430	BPRRCC1105_14G02440	Eukaryota; Fungi	95	1	Batrachochytrium dendrobatidis JAM81	Batrachochytrium dendrobatidis JAM81	0.75
predicted protein;;	GPN-loop GTPase 1	Bathy14g02460	BPRRCC1105_14G02470	Eukaryota; Cryptophyta	87	1	Hemiselmis andersenii	Hemiselmis andersenii	1.11
beta-galactoside alpha 2,6-sialyltransferase ST6Gal II;;	galactoside alpha 2,6 sialyltransferase 2	Bathy14g02520	BPRRCC1105_14G02530	Eukaryota; Fungi/Metazoa group	100	30	Callithrix jacchus	Callithrix jacchus Nomascus leucogenys Callithrix jacchus Homo sapiens Callithrix jacchus Macaca mulatta Ailuropoda melanoleuca Callithrix jacchus Ailuropoda melanoleuca Ailuropoda melanoleuca Ailuropoda melanoleuca Bos taurus Bos taurus Rattus norvegicus Rattus norvegicus Sus scrofa Sus scrofa Xenopus (Silurana) tropicalis Xenopus (Silurana) tropicalis Xenopus (Silurana) tropicalis Xenopus laevi…	0.71
aconitate hydratase 2;;	bifunctional aconitate hydratase 2/2-methylisocitrate dehydratase	Bathy14g02860	BPRRCC1105_14G02890	Bacteria; Proteobacteria	100	97	Escherichia coli MS 69-1	Escherichia coli MS 69-1 Escherichia coli B7A Escherichia coli E110019 Escherichia coli 53638 Escherichia coli H736 Shigella boydii CDC 3083-94 Escherichia coli MS 107-1 Shigella dysenteriae 1012 Escherichia coli O103:H2 str. 12009 Escherichia coli E22 Shigella flexneri 2a str. 2457T Shigella flexneri 2a str. 301 Shigella flexneri 5 str. 8401 Shigella flexneri 2002017 Escherichia coli W Escherich…	0.94
periodic tryptophan protein 2;;	PWP2 periodic tryptophan protein homolog (yeast)	Bathy14g03080	BPRRCC1105_14G03130	Eukaryota; Amoebozoa	60	4	Polysphondylium pallidum PN500	Polysphondylium pallidum PN500 Dictyostelium discoideum AX4 Dictyostelium purpureum Dictyostelium fasciculatum	1.09
eukaryotic translation initiation factor 6;;	b4 integrin interactor homolog	Bathy14g03200	BPRRCC1105_14G03250	Eukaryota; Fungi/Metazoa group	singleton	1	Aspergillus oryzae	Aspergillus oryzae	na
unnamed protein product;;	Chain A, Methyltransferase Domain Of Human Trimethylguanosine Synthase	Bathy14g03290	BPRRCC1105_14G03340	Eukaryota; Fungi/Metazoa group	77	1	Trichinella spiralis	Trichinella spiralis	1.06
Small nuclear ribonucleoprotein Sm D2;;	small nuclear ribonucleoprotein D2 polypeptide 16.5kDa	Bathy14g03380	BPRRCC1105_14G03430	Eukaryota; Alveolata	29	1	Euplotes vannus	Euplotes vannus	1.01
unknown protein;;		Bathy14g03430	BPRRCC1105_14G03480	Eukaryota; Amoebozoa	singleton	1	Dictyostelium fasciculatum	Dictyostelium fasciculatum	na
unnamed protein product;;	bacterial surface protein containing 26-residue repeat	Bathy14g03470	BPRRCC1105_14G03520	Eukaryota; stramenopiles	65	1	Phaeodactylum tricornutum CCAP 1055/1	Phaeodactylum tricornutum CCAP 1055/1	0.07
predicted protein;;	SCO cytochrome oxidase deficient homolog 2	Bathy15g00070	BPRRCC1105_15G00070	Eukaryota; Metazoa	100	1	Ascaris suum	Ascaris suum	0.74
unnamed protein product;;	Viral A-type inclusion protein repeat containing protein	Bathy15g00220	BPRRCC1105_15G00220	Eukaryota; Parabasalia	0	1	Trichomonas vaginalis G3	Trichomonas vaginalis G3	0.77
predicted protein;;		Bathy15g00770	BPRRCC1105_15G00770	Eukaryota; stramenopiles	100	1	Ectocarpus siliculosus	Ectocarpus siliculosus	0.61
hypothetical protein RPB_2776;;		Bathy15g00890	BPRRCC1105_15G00900	Bacteria; Proteobacteria	na	5	Rhodopseudomonas palustris DX-1	Rhodopseudomonas palustris DX-1 Rhodopseudomonas palustris CGA009 Rhodopseudomonas palustris TIE-1 Rhodopseudomonas palustris HaA2 alpha proteobacterium BAL199	0.62
predicted protein;;	novel protein containing a galactose binding lectin domain	Bathy15g01280	BPRRCC1105_15G01290	Eukaryota; Fungi/Metazoa group	singleton	1	Branchiostoma floridae	Branchiostoma floridae	na
CYP;;	putative cyclophilin (70.8 kD) (cyp-15)	Bathy15g01440	BPRRCC1105_15G01460	Eukaryota; stramenopiles	48	1	Thalassiosira pseudonana CCMP1335	Thalassiosira pseudonana CCMP1335	0.67
PREDICTED: similar to Zinc finger protein 271 (Zinc finger protein 7) (HZF7) (Zinc finger protein ZNFphex133) (Epstein-Barr virus-induced zinc finger protein) (ZNF-EB) (CT-ZFP48) (Zinc finger protein;;	kruppel homolog 1 isoform	Bathy15g01610	BPRRCC1105_15G01630	Eukaryota; Fungi/Metazoa group	92	1	Ciona intestinalis	Ciona intestinalis	1.56
predicted protein;;	Microtubule-associated anchor protein involved in autophagy and membrane trafficking	Bathy15g01740	BPRRCC1105_15G01760	Eukaryota; Amoebozoa	36	1	Acanthamoeba castellanii	Acanthamoeba castellanii	0.79
carbonate dehydratase;;	carbonic anhydrase (ISS)	Bathy15g01930	BPRRCC1105_15G01950	Bacteria; Proteobacteria	54	3	Azospirillum brasilense	Azospirillum brasilense Novosphingobium sp. PP1Y Sphingomonas wittichii RW1	0.56
Srp40p;;		Bathy15g02110	BPRRCC1105_15G02130	Eukaryota; Fungi	singleton	1	Saccharomyces cerevisiae Lalvin QA23	Saccharomyces cerevisiae Lalvin QA23	na
AMP-dependent synthetase and ligase;;	adenylate synthase	Bathy15g02200	BPRRCC1105_15G02220	Eukaryota; stramenopiles	singleton	1	Ectocarpus siliculosus	Ectocarpus siliculosus	na
predicted protein;;		Bathy15g02300	BPRRCC1105_15G02320	Eukaryota; stramenopiles	98	1	Thalassiosira pseudonana CCMP1335	Thalassiosira pseudonana CCMP1335	0.77
PREDICTED: similar to Zinc finger protein 271 (Zinc finger protein 7) (HZF7) (Zinc finger protein ZNFphex133) (Epstein-Barr virus-induced zinc finger protein) (ZNF-EB) (CT-ZFP48) (Zinc finger protein;;	zinc finger protein	Bathy15g02320	BPRRCC1105_15G02340	Eukaryota; Fungi/Metazoa group	29	2	Saccoglossus kowalevskii	Saccoglossus kowalevskii Saccoglossus kowalevskii	1.12
predicted protein;;	bacterial surface protein containing 26-residue repeat	Bathy15g02370	BPRRCC1105_15G02390	Eukaryota; stramenopiles	19	1	Phaeodactylum tricornutum CCAP 1055/1	Phaeodactylum tricornutum CCAP 1055/1	0.25
putative outer membrane protein;;	Xanthomonas adhesin-like protein A	Bathy15g02450	BPRRCC1105_15G02470	Bacteria; Cyanobacteria	72	1	Synechococcus sp. RCC307	Synechococcus sp. RCC307	1
ADP-ribosylation factor-related protein 1;;	small Arf-related GTPase	Bathy15g02620	BPRRCC1105_15G02640	Eukaryota; stramenopiles	55	3	Aureococcus anophagefferens	Aureococcus anophagefferens Phytophthora infestans T30-4 Albugo laibachii Nc14	0.81
predicted protein;;	NHL repeat containing protein	Bathy16g00020	BPRRCC1105_16G00020	Bacteria; Proteobacteria	93	1	Alicycliphilus denitrificans K601	Alicycliphilus denitrificans K601	0.34
PREDICTED: ST3 beta-galactoside alpha-2,3- sialyltransferase 2-like;;		Bathy16g00080	BPRRCC1105_16G00080	Eukaryota; Fungi/Metazoa group	na	6	Oryctolagus cuniculus	Oryctolagus cuniculus Meleagris gallopavo Gallus gallus Anolis carolinensis Anolis carolinensis Saccoglossus kowalevskii	0.58
predicted protein;;		Bathy16g00290	BPRRCC1105_16G00290	Eukaryota; stramenopiles	singleton	1	Phaeodactylum tricornutum CCAP 1055/1	Phaeodactylum tricornutum CCAP 1055/1	na
peptidyl-prolyl cis-trans isomerase;;	natural killer tumor recognition sequence, isoform CRA	Bathy16g00400	BPRRCC1105_16G00400	Eukaryota; Amoebozoa	31	3	Polysphondylium pallidum PN500	Polysphondylium pallidum PN500 Dictyostelium fasciculatum Dictyostelium discoideum AX4	0.88
C3HC4 type (RING finger) zinc finger containing protein;;	RING finger	Bathy16g00670	BPRRCC1105_16G00670	Eukaryota; Fungi/Metazoa group	77	1	Candida glabrata CBS 138	Candida glabrata CBS 138	0.67
unknown;;	17.7 KD class I small heat-shock protein	Bathy16g00920	BPRRCC1105_16G00920	Eukaryota; Fungi/Metazoa group	53	4	Penicillium chrysogenum Wisconsin 54-1255	Penicillium chrysogenum Wisconsin 54-1255 Neosartorya fischeri NRRL 181 Aspergillus fumigatus Af293 Aspergillus terreus NIH2624	0.91
lipoprotein;;	conserved hypothetical integrative conjugal element protein	Bathy16g01430	BPRRCC1105_16G01440	Bacteria; Proteobacteria	73	1	Helicobacter bilis ATCC 43879	Helicobacter bilis ATCC 43879	0.7
histone deacetylase superfamily protein;;	putative histone deacetylase/AcuC/AphA family protein	Bathy16g01440	BPRRCC1105_16G01450	Eukaryota; Alveolata	94	1	Amphidinium carterae	Amphidinium carterae	0.81
PREDICTED: similar to predicted protein;;		Bathy16g01610	BPRRCC1105_16G01620	Eukaryota; Fungi/Metazoa group	34	1	Acyrthosiphon pisum	Acyrthosiphon pisum	0.65
chitinase;;	glycoside hydrolase family 18 protein	Bathy16g01660	BPRRCC1105_16G01670	Eukaryota; Alveolata	96	1	Perkinsus marinus ATCC 50983	Perkinsus marinus ATCC 50983	0.63
predicted protein;;	acid adenylation domain-containing protein	Bathy16g01750	BPRRCC1105_16G01760	Bacteria; Cyanobacteria	99	1	Crocosphaera watsonii WH 8501	Crocosphaera watsonii WH 8501	0.39
cell wall surface anchor family protein;;	wall surface anchor	Bathy16g01760	BPRRCC1105_16G01770	Bacteria; Firmicutes	na	6	Streptococcus pneumoniae 70585	Streptococcus pneumoniae 70585 Streptococcus pneumoniae TIGR4 Streptococcus pneumoniae INV104 Streptococcus pneumoniae ATCC 700669 Streptococcus pneumoniae Hungary19A-6 Streptococcus pneumoniae CGSP14	1
PREDICTED: similar to Zinc finger protein 271 (Zinc finger protein 7) (HZF7) (Zinc finger protein ZNFphex133) (Epstein-Barr virus-induced zinc finger protein) (ZNF-EB) (CT-ZFP48) (Zinc finger protein;;	zinc finger protein	Bathy16g01780	BPRRCC1105_16G01790	Eukaryota; Fungi/Metazoa group	69	1	Ciona intestinalis	Ciona intestinalis	1.26
PREDICTED: similar to Zinc finger protein 271 (Zinc finger protein 7) (HZF7) (Zinc finger protein ZNFphex133) (Epstein-Barr virus-induced zinc finger protein) (ZNF-EB) (CT-ZFP48) (Zinc finger protein;;	KRAB box and zinc finger C2H2 type domain containing protein	Bathy16g01810	BPRRCC1105_16G01820	Eukaryota; Fungi/Metazoa group	15	4	Acyrthosiphon pisum	Acyrthosiphon pisum Acyrthosiphon pisum Acyrthosiphon pisum Acyrthosiphon pisum	1.18
PREDICTED: similar to Zinc finger protein 271 (Zinc finger protein 7) (HZF7) (Zinc finger protein ZNFphex133) (Epstein-Barr virus-induced zinc finger protein) (ZNF-EB) (CT-ZFP48) (Zinc finger protein;;	Zinc finger protein	Bathy16g02080	BPRRCC1105_16G02090	Eukaryota; Fungi/Metazoa group	77	5	Aedes aegypti	Aedes aegypti Culex quinquefasciatus Anopheles gambiae str. PEST Megaselia abdita Lucilia sericata	1.11
predicted protein;;	CMP-N-acetylneuraminate-poly-alpha-2,8-sialyltransferase isoform	Bathy16g02160	BPRRCC1105_16G02170	Eukaryota; Fungi/Metazoa group	100	19	Equus caballus	Equus caballus Sus scrofa Homo sapiens Macaca mulatta Mesocricetus auratus Bos taurus Bos taurus Ailuropoda melanoleuca Gallus gallus Taeniopygia guttata Monodelphis domestica Xenopus (Silurana) tropicalis Danio rerio Danio rerio Danio rerio Petromyzon marinus Branchiostoma floridae Strongylocentrotus purpuratus Danio rerio	0.48
undecaprenyl diphosphate synthase;;	undecaprenyl diphosphate synthase	Bathy16g02210	BPRRCC1105_16G02220	Archaea; Euryarchaeota	97	19	Methanotorris igneus Kol 5	Methanotorris igneus Kol 5 Methanothermococcus okinawensis IH1 Methanocaldococcus infernus ME Methanococcus maripaludis C7 Methanococcus maripaludis C5 Methanococcus maripaludis C6 Methanococcus maripaludis S2 Methanothermobacter marburgensis str. Marburg Methanothermobacter thermautotrophicus str. Delta H Methanobacterium sp. AL-21 Methanobacterium sp. SWAN-1 Methanosphaera stadtmanae DSM 3091 M…	0.6
predicted protein;;	delta carbonic anhydrase	Bathy16g02320	BPRRCC1105_16G02330	Eukaryota; stramenopiles	100	5	Thalassiosira pseudonana CCMP1335	Thalassiosira pseudonana CCMP1335 Thalassiosira pseudonana CCMP1335 Thalassiosira weissflogii Thalassiosira weissflogii Thalassiosira pseudonana CCMP1335	0.63
putative cytoplasmic protein;;	exported exo-alpha-sialidase	Bathy17g00380	BPRRCC1105_17G00380	Bacteria; Bacteroidetes/Chlorobi group	78	1	Dyadobacter fermentans DSM 18053	Dyadobacter fermentans DSM 18053	0.5
predicted protein;;	mucolipin, putative	Bathy17g00600	BPRRCC1105_17G00600	Eukaryota; Heterolobosea	84	1	Naegleria gruberi strain NEG-M	Naegleria gruberi strain NEG-M	0.58
PREDICTED: similar to Zinc finger protein 271 (Zinc finger protein 7) (HZF7) (Zinc finger protein ZNFphex133) (Epstein-Barr virus-induced zinc finger protein) (ZNF-EB) (CT-ZFP48) (Zinc finger protein;;	zinc finger protein	Bathy17g00740	BPRRCC1105_17G00740	Eukaryota; Fungi/Metazoa group	30	1	Saccoglossus kowalevskii	Saccoglossus kowalevskii	1.06
PREDICTED: similar to predicted protein;;		Bathy17g00810	BPRRCC1105_17G00810	Eukaryota; Fungi/Metazoa group	58	5	Acyrthosiphon pisum	Acyrthosiphon pisum Acyrthosiphon pisum Acyrthosiphon pisum Acyrthosiphon pisum Acyrthosiphon pisum	0.9
PREDICTED: similar to predicted protein;;	ankyrin containing protein (ISS)	Bathy17g00840	BPRRCC1105_17G00840	Eukaryota; Amoebozoa	98	1	Dictyostelium fasciculatum	Dictyostelium fasciculatum	0.89
PREDICTED: similar to predicted protein;;	Putative ankyrin repeat protein L63	Bathy17g01000	BPRRCC1105_17G01000	Eukaryota; Fungi/Metazoa group	43	1	Acyrthosiphon pisum	Acyrthosiphon pisum	0.8
DUF563 domain protein;;		Bathy17g01020	BPRRCC1105_17G01020	Eukaryota; Fungi/Metazoa group	singleton	1	Aspergillus fumigatus Af293	Aspergillus fumigatus Af293	na
PREDICTED: similar to Zinc finger protein 271 (Zinc finger protein 7) (HZF7) (Zinc finger protein ZNFphex133) (Epstein-Barr virus-induced zinc finger protein) (ZNF-EB) (CT-ZFP48) (Zinc finger protein;;	KRAB box and zinc finger, C2H2 type domain containing protein	Bathy17g01100	BPRRCC1105_17G01100	Eukaryota; Metazoa	66	1	Danio rerio	Danio rerio	1.23
PREDICTED: similar to Zinc finger protein 271 (Zinc finger protein 7) (HZF7) (Zinc finger protein ZNFphex133) (Epstein-Barr virus-induced zinc finger protein) (ZNF-EB) (CT-ZFP48) (Zinc finger protein;;	KRAB box and zinc finger, C2H2 type domain containing protein	Bathy17g01170	BPRRCC1105_17G01170	Eukaryota; Fungi/Metazoa group	8	3	Acyrthosiphon pisum	Acyrthosiphon pisum Acyrthosiphon pisum Acyrthosiphon pisum	1.25
predicted protein;;	conserved hypothetical integrative conjugal element protein	Bathy17g01540	BPRRCC1105_17G01540	Bacteria; Tenericutes	0	1	Mycoplasma mycoides subsp. capri str. GM12	Mycoplasma mycoides subsp. capri str. GM12	0.06
predicted protein;;	conserved hypothetical integrative conjugal element protein	Bathy17g01550	BPRRCC1105_17G01550	Bacteria; Proteobacteria	45	1	Vibrio caribbenthicus ATCC BAA-2122	Vibrio caribbenthicus ATCC BAA-2122	0.6
conserved hypothetical protein;;	poly-gamma-glutamate synthesis protein (capsule biosynthesis protein)	Bathy17g01790	BPRRCC1105_17G01790	Bacteria; Proteobacteria	52	1	Rhizobium sp. NGR234	Rhizobium sp. NGR234	0.84
beta-galactosidase alpha-2,6 sialyltransferase;;	acetylneuraminate-beta-1,4-galactoside alpha-2,3-sialyltransferase isoform	Bathy17g02140	BPRRCC1105_17G02140	Eukaryota; Fungi/Metazoa group	31	77	Pan troglodytes	Pan troglodytes Callithrix jacchus Pongo abelii Homo sapiens Nomascus leucogenys Homo sapiens Nomascus leucogenys Macaca mulatta Homo sapiens Homo sapiens Oryctolagus cuniculus Ailuropoda melanoleuca Bos taurus Bos taurus Bos taurus Sus scrofa Mus musculus Mus musculus Rattus norvegicus Ornithorhynchus anatinus Gallus gallus Gallus gallus Taeniopygia guttata Taeniopygia guttata Meleagris gallopav…	0.86
hexapaptide repeat-containing transferase;;	acetyltransferase, CysE/LacA/LpxA/NodL family (ISS)	Bathy17g02270	BPRRCC1105_17G02270	Bacteria; Proteobacteria	45	47	Shewanella baltica OS155	Shewanella baltica OS155 Shewanella baltica OS185 Shewanella baltica OS223 Shewanella baltica OS183 Shewanella baltica OS195 Shewanella sp. HN-41 Shewanella sp. W3-18-1 Shewanella putrefaciens 200 Shewanella oneidensis MR-1 Shewanella sp. ANA-3 Shewanella sp. MR-7 Shewanella sp. MR-4 Shewanella amazonensis SB2B Shewanella denitrificans OS217 Shewanella frigidimarina NCIMB 400 Shewanella pealeana …	0.73
TonB-dependent receptor;;	TonB-dependent receptor plug	Bathy18g00010	BPRRCC1105_18G00010	Bacteria; Proteobacteria	64	2	Maricaulis maris MCS10	Maricaulis maris MCS10 Erythrobacter sp. SD-21	4.98
Predicted proline hydroxylase;;		Bathy18g00250	BPRRCC1105_18G00250	Bacteria; Chlamydiae/Verrucomicrobia group	singleton	1	Methylacidiphilum infernorum V4	Methylacidiphilum infernorum V4	na
predicted protein;;		Bathy18g00390	BPRRCC1105_18G00390	Eukaryota; Alveolata	56	1	Plasmodium falciparum 3D7	Plasmodium falciparum 3D7	0.66
conserved hypothetical protein;;		Bathy18g00410	BPRRCC1105_18G00410	Eukaryota; Alveolata	71	1	Symbiodinium sp. C3	Symbiodinium sp. C3	0.45
phosphopantothenoylcysteine decarboxylase;;	T1N15.24	Bathy18g00460	BPRRCC1105_18G00460	Eukaryota; Alveolata	28	1	Perkinsus marinus ATCC 50983	Perkinsus marinus ATCC 50983	0.47
PREDICTED: similar to predicted protein;;	ankyrin containing protein (ISS)	Bathy18g00600	BPRRCC1105_18G00600	Eukaryota; stramenopiles	60	1	Ectocarpus siliculosus	Ectocarpus siliculosus	1.18
regulatory factor Sgt1;;	SGT1 family protein Sgt1	Bathy18g00660	BPRRCC1105_18G00660	Eukaryota; Fungi/Metazoa group	66	1	Yarrowia lipolytica CLIB122	Yarrowia lipolytica CLIB122	0.7
PREDICTED: similar to predicted protein;;	ankyrin containing protein (ISS)	Bathy18g00830	BPRRCC1105_18G00830	Eukaryota; Amoebozoa	79	1	Dictyostelium fasciculatum	Dictyostelium fasciculatum	0.88
6-phosphogluconate dehydrogenase;;	plastidic 6-phosphogluconate dehydrogenase	Bathy18g00880	BPRRCC1105_18G00880	Bacteria; Firmicutes	61	1	Peptostreptococcus stomatis DSM 17678	Peptostreptococcus stomatis DSM 17678	0.91
PREDICTED: similar to predicted protein;;	ankyrin containing protein (ISS)	Bathy18g01190	BPRRCC1105_18G01190	Eukaryota; stramenopiles	48	1	Ectocarpus siliculosus	Ectocarpus siliculosus	0.81
PREDICTED: similar to predicted protein;;	ankyrin containing protein (ISS)	Bathy18g01270	BPRRCC1105_18G01270	Eukaryota; Fungi/Metazoa group	na	2	Acyrthosiphon pisum	Acyrthosiphon pisum Acyrthosiphon pisum	0.85
predicted protein;;	ankyrin containing protein (ISS)	Bathy18g01300	BPRRCC1105_18G01300	Eukaryota; Fungi/Metazoa group	35	1	Acyrthosiphon pisum	Acyrthosiphon pisum	0.91
peptidyl-tRNA hydrolase;;	mitochondrial peptidyl-tRNA hydrolase Pth2, putative	Bathy18g01320	BPRRCC1105_18G01320	Archaea; Euryarchaeota	40	1	Candidatus Parvarchaeum acidiphilum ARMAN-4	Candidatus Parvarchaeum acidiphilum ARMAN-4	0.42
PREDICTED: similar to Zinc finger protein 271 (Zinc finger protein 7) (HZF7) (Zinc finger protein ZNFphex133) (Epstein-Barr virus-induced zinc finger protein) (ZNF-EB) (CT-ZFP48) (Zinc finger protein;;	zinc finger protein 135 (clone pHZ-17), isoform CRA	Bathy18g01330	BPRRCC1105_18G01330	Eukaryota; Fungi/Metazoa group	64	1	Saccoglossus kowalevskii	Saccoglossus kowalevskii	1.47
CMP-N-acetylneuraminate-poly-alpha-2,8-sialyltran sferase;;		Bathy19g00260	BPRRCC1105_19G00270	Eukaryota; Fungi/Metazoa group	na	2	Monodelphis domestica	Monodelphis domestica Gallus gallus	0.85
hypothetical protein NAEGRDRAFT_81948;;		Bathy19g00310	BPRRCC1105_19G00320	Eukaryota; Heterolobosea	singleton	1	Naegleria gruberi strain NEG-M	Naegleria gruberi strain NEG-M	na
predicted protein;;		Bathy19g00340	BPRRCC1105_19G00350	Eukaryota; Fungi	100	1	Serpula lacrymans var. lacrymans S7.3	Serpula lacrymans var. lacrymans S7.3	0.82
predicted protein;;		Bathy19g00410	BPRRCC1105_19G00420	Bacteria; Chlamydiae	52	2	Simkania negevensis Z	Simkania negevensis Z Simkania negevensis Z	0.41
hypothetical protein Pmar_PMAR019186;;		Bathy19g00530	BPRRCC1105_19G00540	Eukaryota; Alveolata	singleton	1	Perkinsus marinus ATCC 50983	Perkinsus marinus ATCC 50983	na
PREDICTED: similar to CG9996-PA;;		Bathy19g00650	BPRRCC1105_19G00660	Eukaryota; Fungi/Metazoa group	51	13	Drosophila simulans	Drosophila simulans Drosophila melanogaster Drosophila melanogaster Drosophila sechellia Drosophila yakuba Drosophila erecta Drosophila ananassae Drosophila willistoni Glossina morsitans morsitans Aedes aegypti Aedes aegypti Culex quinquefasciatus Anopheles gambiae str. PEST	0.83
